# Supplementary material for: The C-terminal region of Net1 is an activator of RNA polymerase I transcription with conserved features from yeast to human
Source: PLoS Genet. 2019 Feb 25;15(2):e1008006. doi: 10.1371/journal.pgen.1008006 (PMC6415870; doi:10.1371/journal.pgen.1008006)
Supplement: S1 Table — The respective oligonucleotide names/database numbers, sequences, as well as a short description are given. (XLSX) [file pgen.1008006.s006.xlsx]

## Sheet: S1_Table oligonucleotides
Oligonucleotides used in this study
oligo #	sequence	description/purpose
o1157	GATGGTACCGACTGCATTTCAAGGATCAAAAATGCCTGTCTGCATAGGATGAATTCGTACGCTGCAGGTCGAC	primer to obtain amplicon of K643 for cloning of K828 together with o1158
o1158	CTACCGCGGAGTATGCATAGAAATAGCAATCCAGCGAGAATAATTTAAAAGGAGATCGATGAATTCGAGCTCG	primer to obtain amplicon of K643 for cloning of K828 together with o1158
o1161	CAGGTTATGAAGATATGGTGCAA	primer used to obtain template for preparation of Southern probe IGS2 from yeast genomic DNA together with o1162
o1162	AAAATGGCCTATCGGAATACA	primer used to obtain template for preparation of Southern probe IGS2 from yeast genomic DNA together with o1161
o1167	TGGATCTAATTTACAGCAGCA	primer used to obtain template for preparation of Southern probe NUP57 from yeast genomic DNA together with o1168
o1168	CCTGATCCCACTCTTCTTGA	primer used to obtain template for preparation of Southern probe NUP57 from yeast genomic DNA together with o1167
o1348	AGGGCTTTCACAAAGCTTCC	primer used for qPCR amplifying the RFB region together with o1349 (amplicon 5)
o1349	TCCCCACTGTTCACTGTTCA	primer used for qPCR amplifying the RFB region together with o1348 (amplicon 5)
o1723	GATGGTACCGAAGCCAAGTGGTGGATTTGCATCATTAATAAAAGATTTCAAGAAAAAATCGTACGCTGCAGGTCGA	primer to obtain amplicon of K643 for cloning of K1085 together with o1724
o1724	CTACCGCGGTTTTTTTTACTAGCTTTCTGTGACGTGTATTCTACTGAGACTTTCTGGTAATCGATGAATTCGAGCTCG	5' Sac II site fused to reverse complementary sequence of 50 nucleotides downstream of NET1 stop codon fused to the S2 adapter sequence
o1727	GATGGTACCGGATAAGGGCGTGTATGTCGTTACATCAGATGAACATCCCAAAACCCTCTCGTACGCTGCAGGTCGA	primer to obtain amplicon of K643 for cloning of K1082 together with o1728
o1728	CTACCGCGGTGTAAATTGATATTAATTTGGCACTTTTAAATTATTAAATTGCCTTCTACATCGATGAATTCGAGCTCG	primer to obtain amplicon of K643 for cloning of K1082 together with o1727
o1744	GATGGTACCACAGGGTAATGGAGATCAAACAAGAGACTTTGGCACATCAATGGAATTGTCGTACGCTGCAGGTCGAC	Kpn I site adapter +FOB1_3'_end + S3 adapter used to produce amplicon from pKM9 for genomic integration to express an MNase_3xHA fusion
o1745	CTACCGCGGTTTTTTTTTCACCTATGGTGACTCCTCCTTTCATTCTATCCTACATATTAATCGATGAATTCGAGCTCG	Sac II site adapter +FOB1_downstream + S2 adapter used to produce amplicon from pKM9 for genomic integration to express an MNase_3xHA fusion
o2009	GATGGTACCTACAAGCGCCGCCGGTGGTATAAGAAAAATAAGTGGCTCCATCAAGAAATCGTACGCTGCAGGTCGAC	primer to obtain amplicon of K643 for cloning of K1140 together with o2009
o2010	CTACCGCGGTAGTAAGTTTTTTTATTATATGATATATATATATATAAAAATGAAATAAAATCGATGAATTCGAGCTCG	primer to obtain amplicon of K643 for cloning of K1140 together with o2010
o2682	GATGGTACCCATAAAACAATTGCGCCATACAAAACATTCGTGGCTACAACTCGATATCCCGTACGCTGCAGGTCGAC	nucleotides -50 to -1 upstream of the RPD3 CDS fused to the S3 adapter sequence for amplification of a RPD3 knockout cassette together with o2683
o2683	CTACCGCGGTTCTTTTGTTTCACATTATTTATATTCGTATATACTTCCAACTCTTTTTTATCGATGAATTCGAGCTCG	reverse complementary sequence of nucleotides +1 to +50 downstream of the RPD3 stop codon fused to the S2 adapter sequence for amplification of a RPD3 knockout cassette together with o2682
o2886	GAGAAAAGCTCATTTCCTATAGTTAACAG	primer used for qPCR amplifying the 3' end of the RFB region together with o2887 (amplicon 6)
o2887	TTCACTTGTCTCTTACATCTTTCTTGG	primer used for qPCR amplifying the 3' end of the RFB region together with o2886 (amplicon 6)
o3474	AAACGGCTACCACATCCAAG	primer used to obtain template for preparation of Southern probe 3.5kb rDNA from pNOY373 together with o3475
o3475	GTGGTGTCTGATGAGCGTGT	primer used to obtain template for preparation of Southern probe 3.5kb rDNA from pNOY373 together with o3474
o3766	GAAGGCAATGTTCAGCTTCC	forward primer to amplify an integration cassette from genomic DNA of strains with modified NET1 locus together with 4279
o4213	CGGATCCCCGGGATGTCTGACTACAAAGACCA	fwd primer to amplify an AvaI-NdeI 3xFLAG-CTR fragment from K2266 to replace the MN-3xHA cassette in K643 derivatives
o4214	AACGTCATATGTCATTTTTTCTTGAAATCTTTTA	rev primer to amplify an AvaI-NdeI 3xFLAG-CTR fragment from K2266 to replace the MN-3xHA cassette in K643 derivatives
o4251	AGCTGATGCATCGTACGCTGCAGGTCGACAAG	forward primer for amplification of the TAP tag coding sequence from pYM13, introduces an NsiI site at the 5' end
o4252	GGATCTCGAGATGTACAAGCTACAAGTGGTC	forward primer for amplification of NET1 gene encompasses beginning with the start codon and carrying an XhoI restriction site at the 5' end
o4254	GGATCTCGAGATGGACATGTCGTCTCCTCC	forward primer for amplification of the sequence coding for the NET1 CTD encompassing the sequence starting with the codon for aminoacid 1052 and carries an XhoI restriction site at the 5' end
o4255	AGCTGATGCATTTTTTTCTTGAAATCTTTTATTAATGATGC	reverse primer for amplification of NET1 gene encompassing the reverse complementary sequence just before the STOP codon and has an NsiI restriction site at the 5' end
o4256	AGCTGATGCATTAGCTGTGTAACTGGAATTTTATC	reverse primer for amplification of a truncated NET1 gene encompassing the reverse complementary sequence just before the codon for aa 1052 and carrying a NsiI restriction at the 5' end
o4279	GCCCAGTTTATTTGTACGACGT	reverse primer to amplify an integration cassette from genomic DNA of strains with modified NET1 locus together with 3766
o4324	AAGTGCGAAAGCGGCGGGCC	amplification of sequence coding for a minimal VP16 TAD from pLVX-TetOne(TM)-Puro (Clontech) together with 4325
o4325	CCCGGGGAGCATGTCAAGGT	amplification of sequence coding for a minimal VP16 TAD from pLVX-TetOne(TM)-Puro (Clontech) together with 4324
o4339	ACTACTCTGCAGTCCAAGTCG	amplification of sequence coding for the C-terminal acidic tail region of UBF1 from plasmid pEGFP-C1-hUBF1 together with 4340
o4340	GTTGGAGTCAGAGTCTGAGG	amplification of sequence coding for the C-terminal acidic tail region of UBF1 from plasmid pEGFP-C1-hUBF1 together with 4339
o4351	TACAAGGTGCACCTGGACCTC	amplification of sequence coding for the C-terminal hydrophobic patch & acidic tail region of UBF1 from plasmid pEGFP-C1-hUBF1 together with 4340
o4435	GCGCAGCATGCCTAAAGAGCCGCGGAATT	reverse primer for amplification of the TAP tag coding sequence, introduces an SphI site at the 5' end
o710	TGGAGCAAAGAAATCACCGC	primer used for qPCR amplifying a region in 25S rDNA together with o711 (apmlicon 4)
o711	CCGCTGGATTATGGCTGAAC	primer used for qPCR amplifying a region in 25S rDNA together witho o710 (amplicon 4)
o712	GAGTCCTTGTGGCTCTTGGC	primer used for qPCR amplifying a region in 18S rDNA together with o713 (amplicon 3)
o713	GAGTCCTTGTGGCTCTTGGC	primer used for qPCR amplifying a region in 18S rDNA together with o712 (amplicon 3)
o817	GAGGGACGGTTGAAAGTG	primer used to obtain template for preparation of Southern probe rDNp from yeast genomic DNA together with o818
o818	ATACGCTTCAGAGACCCTAA	primer used to obtain template for preparation of Southern probe rDNp from yeast genomic DNA together with o817
o920	GCCATATCTACCAGAAAGCACC	primer used for qPCR amplifying the 5S rDNA region together with o921 (amplicon 1)
o921	GATTGCAGCACCTGAGTTTCG	primer used for qPCR amplifying the 5S rDNA region together with o920 (amplicon 1)
o937	GATGGTACCGAAAACACCAGTGAAAGCAATGATGGTGAATCGAGTGATAGTGATTCGTACGCTGCAGGTCGAC	primer to obtain amplicon of K643 for cloning of K650 together with o938
o938	CTACCGCGGAACGTATATCTTTATTTGTTTTGATTTTTTCTCATTTTTCCCGTCATCGATGAATTCGAGCTCG	primer to obtain amplicon of K643 for cloning of K650 together with o937
o941	GATGGTACCGGTACGGGTTCATTTGATGTGTTAGCAAAGGTTCCAAATGCGGCTTCGTACGCTGCAGGTCGAC	primer to obtain amplicon of K643 for cloning of K652 together with o942
o942	CTACCGCGGAAACTAATATTAAATCGTAATAATTATGGGACCTTTTGCCTGCTTATCGATGAATTCGAGCTCG	primer to obtain amplicon of K643 for cloning of K652 together with o941
o969	TCATGGAGTACAAGTGTGAGGA	primer used for qPCR amplifying a region in 35S rDNA promoter together with o970 (amplicon 1)
o970	TAACGAACGACAAGCCTACTC	primer used for qPCR amplifying a region in 35S rDNA promoter together with o969 (amplicon 1)
WS1276	TGGTGGATTTGCATCATTAATAAAAGATTTCAAGAAAAAACGGATCCCCGGGTTAATTAA	forward primer for epitope tagging of NET1 with the pFA6a system (Longtine MS, McKenzie A, Demarini DJ, Shah NG, Wach A, Brachat A, Philippsen P, Pringle JR. 1998. Yeast 14: 953–961.)
WS1277	TAGCTTTCTGTGACGTGTATTCTACTGAGACTTTCTGGTAGAATCCGAGCTCGTTTAAAC	reverse primer for epitope tagging of NET1 with the pFA6a system (Longtine MS, McKenzie A, Demarini DJ, Shah NG, Wach A, Brachat A, Philippsen P, Pringle JR. 1998. Yeast 14: 953–961.)
WS1393	GAAAACACCAGTGAAAGCAATGATGGTGAATCGAGTGATAGTGATCGGATCCCCGGGTTAATT	forward primer for epitope tagging of RPA43 with the pFA6a system (Longtine MS, McKenzie A, Demarini DJ, Shah NG, Wach A, Brachat A, Philippsen P, Pringle JR. 1998. Yeast 14: 953–961.)
WS1394	AACGTATATCTTTATTTGTTTTGATTTTTTCTCATTTTTCCCGTCGAATTCGAGCTCGTTTAAAC	reverse primer for epitope tagging of RPA43 with the pFA6a system (Longtine MS, McKenzie A, Demarini DJ, Shah NG, Wach A, Brachat A, Philippsen P, Pringle JR. 1998. Yeast 14: 953–961.)
WS1765	AGCGCCGCCGGTGGTATAAGAAAAATAAGTGGCTCCATCAAGAAACGGATCCCCGGGTTAATTAA	forward primer for epitope tagging of CDC14 with the pFA6a system (Longtine MS, McKenzie A, Demarini DJ, Shah NG, Wach A, Brachat A, Philippsen P, Pringle JR. 1998. Yeast 14: 953–961.)
WS1766	AGTTTTTTTATTATATGATATATATATATATAAAAATGAAATAAAGAATTCGAGCTCGTTTAAAC	reverse primer for epitope tagging of CDC14 with the pFA6a system (Longtine MS, McKenzie A, Demarini DJ, Shah NG, Wach A, Brachat A, Philippsen P, Pringle JR. 1998. Yeast 14: 953–961.)
WS2063	TGCTTCAGCTTCTTCCTCTTCATTTGCTAATGGTGGCACACGGATCCCCGGGTTAATTAA	forward primer for C-terminal truncation and epitope tagging of NET1 at aa341 with the pFA6a system (Longtine MS, McKenzie A, Demarini DJ, Shah NG, Wach A, Brachat A, Philippsen P, Pringle JR. 1998. Yeast 14: 953–961.)
WS2064	TAGCTTTCTGTGACGTGTATTCTACTGAGACTTTCTGGTAGAATTCGAGCTCGTTTAAAC	reverse primer for epitope tagging of NET1 with the pFA6a system (Longtine MS, McKenzie A, Demarini DJ, Shah NG, Wach A, Brachat A, Philippsen P, Pringle JR. 1998. Yeast 14: 953–961.)
WS2066	AGATAATAATGGCTCTCCGGTGAAAAATAGTCCTCTCGGTCGGATCCCCGGGTTAATTAA	forward primer for C-terminal truncation and epitope tagging of NET1 at aa455 with the pFA6a system (Longtine MS, McKenzie A, Demarini DJ, Shah NG, Wach A, Brachat A, Philippsen P, Pringle JR. 1998. Yeast 14: 953–961.)
WS2152	AGGATAAGGGCGTGTATGTCGTTACATCAGATGAACATCCCAAAACCCTCCGGATCCCCGGGTTAATTAA	forward primer for epitope tagging of SIR2 with the pFA6a system (Longtine MS, McKenzie A, Demarini DJ, Shah NG, Wach A, Brachat A, Philippsen P, Pringle JR. 1998. Yeast 14: 953–961.)
WS2153	TGTAAATTGATATTAATTTGGCACTTTTAAATTATTAAATTGCCTTCTACGAATTCGAGCTCGTTTAAAC	reverse primer for epitope tagging of SIR2 with the pFA6a system (Longtine MS, McKenzie A, Demarini DJ, Shah NG, Wach A, Brachat A, Philippsen P, Pringle JR. 1998. Yeast 14: 953–961.)
WS2169	CAAGAAGTGCGGCTAAGAGGGCTGCCCAATTATTGGCAGGTGCCAAGAAACGGATCCCCGGGTTAATTAA	forward primer for C-terminal truncation and epitope tagging of NET1 at aa693 with the pFA6a system (Longtine MS, McKenzie A, Demarini DJ, Shah NG, Wach A, Brachat A, Philippsen P, Pringle JR. 1998. Yeast 14: 953–961.)
WS2171	TTACTAATAGTAAAACACTCGTGCCACCTGGAATAATTTCTAATGAAAAACGGATCCCCGGGTTAATTAA	forward primer for C-terminal truncation and epitope tagging of NET1 at aa972 with the pFA6a system (Longtine MS, McKenzie A, Demarini DJ, Shah NG, Wach A, Brachat A, Philippsen P, Pringle JR. 1998. Yeast 14: 953–961.)
WS2310	GTTCGCCTGAAACAGAGAGAAGTCGATTACTGTACACCGTGCCTCCTTCTCGGATCCCCGGGTTAATTAA	forward primer for knockout of NET1 with the pFA6a system (Longtine MS, McKenzie A, Demarini DJ, Shah NG, Wach A, Brachat A, Philippsen P, Pringle JR. 1998. Yeast 14: 953–961.)
WS2503	TCCACCTTCTTCGAAGATCGTCTCCAACAACTCAGATGACCGGATCCCCGGGTTAATTAA	forward primer for C-terminal truncation and epitope tagging of NET1 at aa233 with the pFA6a system (Longtine MS, McKenzie A, Demarini DJ, Shah NG, Wach A, Brachat A, Philippsen P, Pringle JR. 1998. Yeast 14: 953–961.)
WS2515	TTAACAAAAAAATCAATGCCACCCCTGATAAAATTCCAGTTACACAGCTACGGATCCCCGGGTTAATTAA	nucleotides 3102-3153 of NET1 CDS fused to F2 adapter sequence for cloning of K2229 and K2259 used together with o1724
