# Supplementary material for: The C-terminal region of Net1 is an activator of RNA polymerase I transcription with conserved features from yeast to human
Source: PLoS Genet. 2019 Feb 25;15(2):e1008006. doi: 10.1371/journal.pgen.1008006 (PMC6415870; doi:10.1371/journal.pgen.1008006)
Supplement: S2 Table — The respective plasmid names/database number, details about plasmid construction, as well as a short description are given. (XLSX) [file pgen.1008006.s007.xlsx]

## Sheet: S2_Table plasmids
Plasmids used in this study
plasmid#	construction	description	origin
K1082	KpnI/SacII restriction fragment of o1727/o1728 amplicon from K643 cloned into KpnI/SacII restricted pBlueskriptKS	KpnI/SacII restriction fragment can be used for MNase_3xHA integration at the 3' end of SIR2 CDS	this study
K1085	KpnI/SacII restriction fragment of o1723/o1724 amplicon from K643 cloned into KpnI/SacII restricted pBlueskriptKS	KpnI/SacII restriction fragment can be used for MNase_3xHA integration at the 3' end of NET1 CDS	this study
K1140	KpnI/SacII restriction fragment of o2209/o2210 amplicon from K643 cloned into KpnI/SacII restricted pBlueskriptKS	KpnI/SacII restriction fragment can be used for MNase_3xHA integration at the 3' end of CDC14 CDS	this study
K2229	blunt/SacII restriction fragment of WS2515/o1724 amplicon from K643 cloned into SmaI/SacII pBlueskriptKS	integration at the 3' end of the NET1 CDS to obtain a sequence coding for Net1(1-1051)-MNase_3xHA	this study
K2259	blunt/SacII restriction fragment of WS2515/o1724 amplicon from pWS2223 cloned into pBlueskriptKS+ SmaI/SacII	KpnI/SacII restriction fragment can be used for integration at the 3' end of the NET1 CDS to obtain a sequence coding for Net1(1-1051)-12xFLAG	this study
K2262	blunt/SacII RE fragment of 1724/WS2063 amplicon fromK643 cloned into pBlueskriptKS+ SmaI/SacII	MN-3xHA CDS at the 3' end of a homologous sequence for net1(1-341) truncation	this study
K2265	XbaI/XhoI restriction fragment of o3857/o3859 amplicon from pWS3638 cloned into XbaI/XhoI restricted pWS3638	insertion of an expression cassette for 3xFLAG-Net1(1051)-MN-3xHA under the control of the TEF2 promoter into the leu2 locus restoring a functional LEU2 gene	this study
K2439	AvaI/NdeI restricted fragment obtained by PCR from pWS3638 with 4213/4214 into AvaI/NdeI restricted K828	Genomic tagging of RRN7 to produce a C-terminal 3xFLAG-CTR fusion protein	this study
K2440	AvaI/NdeI restricted fragment obtained by PCR from K2266 with 4213/4214 into AvaI/NdeI restricted K652	Genomic tagging of RPA190 to produce a C-terminal 3xFLAG-CTR fusion protein	this study
K2485	vector for homologous recombination at the NET1 gene locus carrying around 400bp of homologous sequence at the 5' & 3' end of a KpnI/SpeI-fragment -> introduces a NET1-MN-3xHA_KANMX6 expression cassette	Amplification of NET1-MN-3xHA_KANMX6 expression cassette from gDNA of strain 3033_0503 using primers 3766/4279 and ligation of the PCR fragment with SmaI restricted pBluescript vector (#1)	this study
K2583	NsiI/XhoI restricted amplicon obtained by PCR with primer pair 4252/4255 from gDNA of strain y3143 ligated with NsiI/XhoI restricted K2596	Expression of TAP-tagged Net1 in S. Frugiperda	this study
K2584	NsiI/XhoI restricted amplicon obtained by PCR with primer pair 4252/4256 from gDNA of strain y3143 ligated with NsiI/XhoI restricted K2595	Expression of C-terminally TAP-tagged Net1ΔCTD in S. Frugiperda	this study
K2585	NsiI/XhoI restricted amplicon obtained by PCR with primer pair 4254/4255 from gDNA of strain y3143 ligated with NsiI/XhoI restricted K2595	Expression of TAP-tagged Net1-CTD in S. Frugiperda	this study
K2595	NsiI/SphI restriction of amplicon obtained after PCR with primers 4435/4251 from pYM13 was restricted with NsiI and SphI and ligated with NsiI/SphI restricted pFL	Expression of TAP-tagged proteins in S. Frugiperda	this study
K2606	vector for homologous recombination at the NET1 gene locus carrying around 400bp of homologous sequence at the 5' & 3' end of a KpnI/SpeI-fragment -> introduces a net1-(1-1051)-MN-3xHA_KANMX6 expression cassette	Amplification of net1(1-1051)-MN-3xHA_KANMX6 expression cassette from gDNA of strain 3043 using primers 3766/4279 and ligation of the PCR fragment with SmaI restricted pBluescript vector (#1)	this study
K2614	amplification of hUBF1-AR amplicon from pEGFP-C1-UBF using primers 4339/4340 and ligation of the PCR fragment with SmaI restricted K2606	Vector for homologous recombination at the NET1 gene locus carrying around 400bp of homologous sequence at the 5' & 3' end of a KpnI/SacII-fragment -> introduces a net1-(1-1051)-hUBF1-AR-MN-3xHA_KANMX6 expression cassette	this study
K2615	amplification of hUBF1-eAR amplicon from pEGFP-C1-UBF using primers 4351/4340 and ligation of the PCR fragment with SmaI restricted K2606	Vector for homologous recombination at the NET1 gene locus carrying around 400bp of homologous sequence at the 5' & 3' end of a KpnI/SacII-fragment -> introduces a net1-(1-1051)-hUBF1-eAR-MN-3xHA_KANMX6 expression cassette	this study
K2616	amplification of minTAD amplicon from pLVX-TetOne-Puro using primers 4325/4324 and ligation of the PCR fragment with SmaI restricted K2606	Vector for homologous recombination at the NET1 gene locus carrying around 400bp of homologous sequence at the 5' & 3' end of a KpnI/SacII-fragment -> introduces a net1-(1-1051)-minTAD-MN-3xHA_KANMX6 expression cassette	this study
K435	A 3.78kb SacI-fragment from YepSIRT (Planta et al 1989) was inserted into SacI restricted pBluescript vector	Vector contains a 35S rRNA mini gene to generate a template for RNA polymerase I promoter-dependent in vitro transcription	Pilsl M, Crucifix C, Papai G, Krupp F, Steinbauer R, Griesenbeck J, Milkereit P, Tschochner H, Schultz P. 2016. Nat Commun 7: 12126.
K643	described in (Merz et al., 2008)	Vector used as template for PCRs to amplify MNase-3HA::KanMX6 cassette	Merz K, Hondele M, Goetze H, Gmelch K, Stoeckl U, Griesenbeck J. 2008. Genes Dev 22: 1190–1204.
K650	KpnI/SacII restriction fragment of o937/o938 amplicon from K643 cloned into KpnI/SacII restricted pBlueskriptKS	KpnI/SacII restriction fragment can be used for MNase_3xHA integration at the 3' end of RPA43 CDS	this study
K652	KpnI/SacII restriction fragment of o941/o942 amplicon from K643 cloned into KpnI/SacII restricted pBlueskriptKS	MNase_3xHA integration at the 3' end of RPA190 CDS	this study
K828	KpnI/SacII restriction fragment of o1157/o1158 amplicon from K643 cloned into pBlueskriptKS+ KpnI/SacII	MNase_3xHA integration at the 3' end of RRN7 CDS	this study
K839	KpnI/SacII restriction fragment of o1744/o1745 amplicon from K643 cloned into KpnI/SacII restricted pBlueskriptKS	KpnI/SacII restriction fragment can be used for MNase_3xHA integration at the 3' end of FOB1 CDS	this study
K936	described in (Wittner et al., 2011)	Vector to generate a gene knockout cassette using PCR, which can be used to replace a target CDS with the TRP1 gene from K. lactis	Wittner M, Hamperl S, Stöckl U, Seufert W, Tschochner H, Milkereit P, Griesenbeck J. 2011. Cell 145: 543–554.
pBluescript		cloning vector	Agilent
pEGFP-C1-UBF	described in (Chen et al., 2001)		this study
pFL	described in (Fitzgerald et al., 2006)	Multibac transfer vector	Fitzgerald DJ, Berger P, Schaffitzel C, Yamada K, Richmond TJ, Berger I. 2006. Nat Methods 3: 1021–1032.
pLVX-TetOne-Puro		All-in-one lentiviral vector with a puromycin resistance marker, for strong inducible expression of genes using the Tet-On® system.	Clontech
pNOY373	described in (Wai et al., 2000)	vector containing an entire rDNA repeat used as template for amplifcation of a Southern blot probe	Wai HH, Vu L, Oakes M, Nomura M. 2000. Nucleic Acids Res 28: 3524–3534.
pWS2223	12xFLAG amplified with WS1450+WS1451 from pWS2178,GFP of pFA6a-GFP-HIS3MX6 replaced by 12xFLAG (PacI/AscI)	vector for PCR-mediated epitope fusion	Wach A, Brachat A, Alberti-Segui C, Rebischung C, Philippsen P. 1997. Yeast 13: 1065–1075.
pWS3572	NOP56(c-term)-3xCHERRY-tCYC1-URA3	C-terminal tagging of NOP56 with 3xCHERRY, for integration at the endogenous NOP56 locus cut with EcoRI	this study
pWS3632	pBSIIKS+ net1(1052-1189)	amplification of net1(1052-1189) with primer pair WS383/2263 and ligation into pBluescriptIIKS+ (BamHI/XhoI), used for sequencing of net1(1052-1189)	this study
pWS3635	pTEF2-GFP-net1(1052-1189)-tCYC1-LEU2	insertion of an expression cassette for GFP-Net1(1052-1189) under the control of the TEF2 promoter into the leu2 locus restoring a functional LEU2 gene	this study
pWS3638	ligation of net1 with primer cut BamHI..4 to XhoI..427 into pTEF Flag in pWS 1666 cut XhoI..588 to BamHI..537.	insertion of an expression cassette for 3xFLAG-Net1(aa1052-1189) under the control of the TEF2 promoter into the leu2 locus restoring a functional LEU2 gene	this study
pWS3638	pTEF2-3xFLAG-net1(1052-1189)-tCYC1-LEU2	insertion of an expression cassette for 3xFLAG-Net1(1052-1189) under the control of the TEF2 promoter into the leu2 locus restoring a functional LEU2 gene	this study
pYM13	described in (Janke et al., 2004)	Template for S2/S3 primer to amplify TAP-tag:KanMX6 cassette for genomic tagging in yeast	Janke C, Magiera MM, Rathfelder N, Taxis C, Reber S, Maekawa H, Moreno-Borchart A, Doenges G, Schwob E, Schiebel E, et al. 2004. Yeast 21: 947–962.
