# Supplementary material for: The C-terminal region of Net1 is an activator of RNA polymerase I transcription with conserved features from yeast to human
Source: PLoS Genet. 2019 Feb 25;15(2):e1008006. doi: 10.1371/journal.pgen.1008006 (PMC6415870; doi:10.1371/journal.pgen.1008006)
Supplement: S3 Table — For each strain, the name/database number, relevant and complete genotype, parental strain, details about strain construction, doubling times (if available), and information about spores analyzed (if applicable) are given. The relevant figures in which the results of experiments with the respective yeast strains are shown are listed. (XLSX) [file pgen.1008006.s008.xlsx]

## Sheet: S3_Table yeast strains
Strains used in this study
Figure	name	parent	relevant genotype	spore number of progeny used in experiment (relevant genotype of haploid progeny)	mean doubling time [min]	standard deviation [min]	complete genotype	strain construction	origin
2A	W11970	K842	NET1/net1Δ::HIS3MX6	spore A2 (Dnet1::HIS3MX6, NOP56-3mCherry-URA3)	n.d.		MAT a/alpha, ade2-1, his3-11, 15, leu2-3,112, trp1-1, ura3, ssd1Δ, can1-100, [psi+], ho, NET1/net1Δ::HIS3MX6	deletion of NET1 by homologous recombination of a PCR product from pFA6a-HIS3MX6 using primer pair WS2310/2064, obtained after sporulation and tetrade dissection	this study
2A	W13533	W7119	NET1/NET1-GFP:HIS3MX6, NOP56/NOP56-3mCHERRY:URA3, ADE2/ade2	spore B4 (NET1-GFP:HIS3MX6, NOP56-3mCHERRY:URA3)	96.5621	4.76268	MAT a/alpha, ade2-1, his3-11, 15, leu2-3,112, trp1-1, ura3, ssd1Δ, can1-100, [psi+], ho, NET1/NET1-GFP:HIS3MX6, NOP56/NOP56-3mCHERRY:URA3, ADE2/ade2	transformation of W7119 with EcoRI restricted pWS3572, back-crossed with W375, obtained after sporulation and tetrade dissection	this study
2A	W13534	W13297	NET1/net1(1-1051)-GFP:HIS3MX6, NOP56/NOP56-3mCHERRY:URA3	spore G2 (net1(1-1051)-GFP:HIS3MX6, NOP56-3mCHERRY:URA3)	142.475	9.33703	MAT a/alpha, ade2-1, his3-11, 15, leu2-3,112, trp1-1, ura3, ssd1Δ, can1-100, [psi+], ho, NET1/net1(1-1051)-GFP:HIS3MX6, NOP56/NOP56-3mCHERRY:URA3	transformation of W13297 with EcoRI restricted pWS3572, obtained after sporulation and tetrade dissection	this study
2A	W13535	W11016	NET1/net1(1-972)-GFP:HIS3MX6, NOP56/NOP56-3mCHERRY:URA3	spore C3 (net1(1-972)-GFP:HIS3MX6, NOP56-3mCHERRY:URA3)	n.d.		MAT a/alpha, ade2-1, his3-11, 15, leu2-3,112, trp1-1, ura3, ssd1Δ, can1-100, [psi+], ho, NET1/net1(1-972)-GFP:HIS3MX6, NOP56/NOP56-3mCHERRY:URA3	transformation of W11016 with EcoRI restricted pWS3572, obtained after sporulation and tetrade dissection	this study
2A	W13536	W11007	NET1/net1(1-693)-GFP:HIS3MX6, NOP56/NOP56-3mCHERRY:URA3	spore E1 (net1(1-693)-GFP:HIS3MX6, NOP56-3mCHERRY:URA3)	270.412	11.3467	MAT a/alpha, ade2-1, his3-11, 15, leu2-3,112, trp1-1, ura3, ssd1Δ, can1-100, [psi+], ho, NET1/net1(1-693)-GFP:HIS3MX6, NOP56/NOP56-3mCHERRY:URA3	transformation of W11007 with EcoRI restricted pWS3572, obtained after sporulation and tetrade dissection	this study
2A	W13537	W10979	NET1/net1(1-455)-GFP:HIS3MX6, NOP56/NOP56-3mCHERRY:URA3	spore E3 (net1(1-455)-GFP:HIS3MX6, NOP56-3mCHERRY:URA3)	202.578	4.70739	MAT a/alpha, ade2-1, his3-11, 15, leu2-3,112, trp1-1, ura3, ssd1Δ, can1-100, [psi+], ho, NET1/net1(1-455)-GFP:HIS3MX6, NOP56/NOP56-3mCHERRY:URA3	transformation of W10979 with EcoRI restricted pWS3572, obtained after sporulation and tetrade dissection	this study
2A	W13538	W10976	NET1/net1(1-341)-GFP:HIS3MX6, NOP56/NOP56-3mCHERRY:URA3	spore D3 (net1(1-341)-GFP:HIS3MX6, NOP56-3mCHERRY:URA3)	n.d.		MAT a/alpha, ade2-1, his3-11, 15, leu2-3,112, trp1-1, ura3, ssd1Δ, can1-100, [psi+], ho, NET1/net1(1-341)-GFP:HIS3MX6, NOP56/NOP56-3mCHERRY:URA3	transformation of W10976 with EcoRI restricted pWS3572, obtained after sporulation and tetrade dissection	this study
2A	W13539	W13294	NET1/net1(1-233)-GFP:HIS3MX6, NOP56/NOP56-3mCHERRY:URA3	spore F1 (net1(1-233)-GFP:HIS3MX6, NOP56-3mCHERRY:URA3)	n.d.		MAT a/alpha, ade2-1, his3-11, 15, leu2-3,112, trp1-1, ura3, ssd1Δ, can1-100, [psi+], ho, NET1/net1(1-233)-GFP:HIS3MX6, NOP56/NOP56-3mCHERRY:URA3	transformation of W13294 with EcoRI restricted pWS3572, obtained after sporulation and tetrade dissection	this study
2B	W11970	K842	NET1/net1Δ::HIS3MX6	spores D2, H4 (Dnet1::HIS3MX6, NOP56-3mCHERRY:URA3, ADE2/ade2)	293.462	27.5568	MAT a/alpha, ade2-1, his3-11, 15, leu2-3,112, trp1-1, ura3, ssd1Δ, can1-100, [psi+], ho, NET1/net1Δ::HIS3MX6	deletion of NET1 by homologous recombination of a PCR product from pFA6a-HIS3MX6 using primer pair WS2310/2064, obtained after sporulation and tetrade dissection	this study
2B	W13533	W7119	NET1/NET1-GFP:HIS3MX6, NOP56/NOP56-3mCHERRY:URA3, ADE2/ade2	spores A5, B4 (NET1-GFP:HIS3MX6, NOP56-3mCHERRY:URA3)	95.9039	3.84627	MAT a/alpha, ade2-1, his3-11, 15, leu2-3,112, trp1-1, ura3, ssd1Δ, can1-100, [psi+], ho, NET1/NET1-GFP:HIS3MX6, NOP56/NOP56-3mCHERRY:URA3, ADE2/ade2	transformation of W7119 with EcoRI restricted pWS3572, back-crossed with W375	this study
2B	W13534	W13297	NET1/net1(1-1051)-GFP:HIS3MX6, NOP56/NOP56-3mCHERRY:URA3	spores G2, G4 (net1(1-1051)-GFP:HIS3MX6, NOP56-3mCHERRY:URA3)	145.218	21.1942	MAT a/alpha, ade2-1, his3-11, 15, leu2-3,112, trp1-1, ura3, ssd1Δ, can1-100, [psi+], ho, NET1/net1(1-1051)-GFP:HIS3MX6, NOP56/NOP56-3mCHERRY:URA3	transformation of W13297 with EcoRI restricted pWS3572, obtained after sporulation and tetrade dissection	this study
2B	W13535	W11016	NET1/net1(1-972)-GFP:HIS3MX6, NOP56/NOP56-3mCHERRY:URA3	spores B6, F3, H4 (net1(1-972)-GFP:HIS3MX6, NOP56-3mCHERRY:URA3)	164.253	26.6907	MAT a/alpha, ade2-1, his3-11, 15, leu2-3,112, trp1-1, ura3, ssd1Δ, can1-100, [psi+], ho, NET1/net1(1-972)-GFP:HIS3MX6, NOP56/NOP56-3mCHERRY:URA3	transformation of W11016 with EcoRI restricted pWS3572, obtained after sporulation and tetrade dissection	this study
2B	W13536	W11007	NET1/net1(1-693)-GFP:HIS3MX6, NOP56/NOP56-3mCHERRY:URA3	spores A1, A2, E1 (net1(1-693)-GFP:HIS3MX6, NOP56-3mCHERRY:URA3)	233.999	45.5684	MAT a/alpha, ade2-1, his3-11, 15, leu2-3,112, trp1-1, ura3, ssd1Δ, can1-100, [psi+], ho, NET1/net1(1-693)-GFP:HIS3MX6, NOP56/NOP56-3mCHERRY:URA3	transformation of W11007 with EcoRI restricted pWS3572, obtained after sporulation and tetrade dissection	this study
2B	W13537	W10979	NET1/net1(1-455)-GFP:HIS3MX6, NOP56/NOP56-3mCHERRY:URA3	spores C5, E3, G6 (net1(1-455)-GFP:HIS3MX6, NOP56-3mCHERRY:URA3)	230.229	29.5535	MAT a/alpha, ade2-1, his3-11, 15, leu2-3,112, trp1-1, ura3, ssd1Δ, can1-100, [psi+], ho, NET1/net1(1-455)-GFP:HIS3MX6, NOP56/NOP56-3mCHERRY:URA3	transformation of W10979 with EcoRI restricted pWS3572, obtained after sporulation and tetrade dissection	this study
2B	W13538	W10976	NET1/net1(1-341)-GFP:HIS3MX6, NOP56/NOP56-3mCHERRY:URA3	spores A1, C2, D5 (net1(1-341)-GFP:HIS3MX6, NOP56-3mCHERRY:URA3)	205.358	46.155	MAT a/alpha, ade2-1, his3-11, 15, leu2-3,112, trp1-1, ura3, ssd1Δ, can1-100, [psi+], ho, NET1/net1(1-341)-GFP:HIS3MX6, NOP56/NOP56-3mCHERRY:URA3	transformation of W10976 with EcoRI restricted pWS3572, obtained after sporulation and tetrade dissection	this study
2B	W13539	W13294	NET1/net1(1-233)-GFP:HIS3MX6, NOP56/NOP56-3mCHERRY:URA3	spores A6, C1, F5 (net1(1-233)-GFP:HIS3MX6, NOP56-3mCHERRY:URA3)	332.265	23.1599	MAT a/alpha, ade2-1, his3-11, 15, leu2-3,112, trp1-1, ura3, ssd1Δ, can1-100, [psi+], ho, NET1/net1(1-233)-GFP:HIS3MX6, NOP56/NOP56-3mCHERRY:URA3	transformation of W13294 with EcoRI restricted pWS3572, obtained after sporulation and tetrade dissection	this study
2B, 3B, 6C	y3290	y3283	wt		103.468	8.79416	MAT alpha, ade2-1; trp1-1; can1-100; leu2-3,112; his3-11,15; ura3 GAL psi+ ssd1-; d2,	obtained after sporulation and tetrade dissection	this study
2B, 6C, D	y3298	y3285	wt		100.338	5.05016	MAT a, ade2-1; trp1-1; can1-100; leu2-3,112; his3-11,15; ura3 GAL psi+ ssd1-; d2,	obtained after sporulation and tetrade dissection	this study
2C, S1C	W13776	W13763	NET1/NET1-12xFLAG:HIS3MX6, CDC14/CDC14-13xMYC:KANMX6	spore C1 (NET1-Flag12-HIS3MX6 CDC14-Myc13:KANMX6)	n.d.		MAT a/alpha, ade2-1, his3-11, 15, leu2-3,112, trp1-1, ura3, ssd1Δ, can1-100, [psi+], ho, NET1/NET1-12xFLAG:HIS3MX6, CDC14/CDC14-13xMYC:KANMX6	W7179 crossed with W11398, obtained after sporulation and tetrad dissection	this study
2C, S1C	W13777	W13764	NET1/net1(1-1051)-12xFLAG:HIS3MX6, CDC14/CDC14-13xMYC:KANMX6	spore B1 (NET1(1-1051)-Flag12-HIS3MX6 CDC14-Myc13:KANMX6)	n.d.		MAT a/alpha, ade2-1, his3-11, 15, leu2-3,112, trp1-1, ura3, ssd1Δ, can1-100, [psi+], ho, NET1/net1(1-1051)-12xFLAG:HIS3MX6, CDC14/CDC14-13xMYC:KANMX6	W13263 crossed with W11398, obtained after sporulation and tetrad dissection	this study
2C, S1C	W13778	W13765	NET1/NET1-12xFLAG:HIS3MX6, SIR2/SIR2-13xMYC:KANMX6	spore A5 (NET1-Flag12-HIS3MX6 SIR2-Myc13:KANMX6)	n.d.		MAT a/alpha, ade2-1, his3-11, 15, leu2-3,112, trp1-1, ura3, ssd1Δ, can1-100, [psi+], ho, NET1/NET1-12xFLAG:HIS3MX6, SIR2/SIR2-13xMYC:KANMX6	W7179 crossed with W11402, obtained after sporulation and tetrad dissection	this study
2C, S1C	W13779	W13766	NET1/net1(1-1051)-12xFLAG:HIS3MX6, SIR2/SIR2-13xMYC:KANMX6	spore C1 (NET1(1-1051)-Flag12-HIS3MX6 SIR2-Myc13:KANMX6)	n.d.		MAT a/alpha, ade2-1, his3-11, 15, leu2-3,112, trp1-1, ura3, ssd1Δ, can1-100, [psi+], ho, NET1/net1(1-1051)-12xFLAG:HIS3MX6, SIR2/SIR2-13xMYC:KANMX6	W13263 crossed with W11402, obtained after sporulation and tetrad dissection	this study
2D	W13533	W7119	NET1/NET1-GFP:HIS3MX6, NOP56/NOP56-3mCHERRY:URA3, ADE2/ade2		n.d.		MAT a/alpha, ade2-1, his3-11, 15, leu2-3,112, trp1-1, ura3, ssd1Δ, can1-100, [psi+], ho, NET1/NET1-GFP:HIS3MX6, NOP56/NOP56-3mCHERRY:URA3, ADE2/ade2	transformation of W7119 with EcoRI restricted pWS3572, back-crossed with W375, obtained after sporulation and tetrade dissection	this study
2E	W13533	W7119	NET1/NET1-GFP:HIS3MX6, NOP56/NOP56-3mCHERRY:URA3, ADE2/ade2	spore B4 (NET1-GFP:HIS3MX6, NOP56-3mCHERRY:URA3)	n.d.		MAT a/alpha, ade2-1, his3-11, 15, leu2-3,112, trp1-1, ura3, ssd1Δ, can1-100, [psi+], ho, NET1/NET1-GFP:HIS3MX6, NOP56/NOP56-3mCHERRY:URA3, ADE2/ade2	transformation of W7119 with EcoRI restricted pWS3572, back-crossed with W375, obtained after sporulation and tetrade dissection	this study
2F	W13534	W13297	NET1/net1(1-1051)-GFP:HIS3MX6, NOP56/NOP56-3mCHERRY:URA3		n.d.		MAT a/alpha, ade2-1, his3-11, 15, leu2-3,112, trp1-1, ura3, ssd1Δ, can1-100, [psi+], ho, NET1/net1(1-1051)-GFP:HIS3MX6, NOP56/NOP56-3mCHERRY:URA3	transformation of W13297 with EcoRI restricted pWS3572, obtained after sporulation and tetrade dissection	this study
2G	W13534	W13297	NET1/net1(1-1051)-GFP:HIS3MX6, NOP56/NOP56-3mCHERRY:URA3	spore G2 (net1(1-1051)-GFP:HIS3MX6, NOP56-3mCHERRY:URA3)	n.d.		MAT a/alpha, ade2-1, his3-11, 15, leu2-3,112, trp1-1, ura3, ssd1Δ, can1-100, [psi+], ho, NET1/net1(1-1051)-GFP:HIS3MX6, NOP56/NOP56-3mCHERRY:URA3	transformation of W13297 with EcoRI restricted pWS3572, obtained after sporulation and tetrade dissection	this study
3A	W12533		NET1/net1(1-455)-12xFLAG:HIS3MX6, leu2/leu2::pTEF2:GFP-net1(1052-1189):tCYC1:LEU2	spore F3 (net1(1-455)-12xFLAG:HIS3MX6) and spore H3 (net1(1-455)-12xFLAG:HIS3MX6, leu2::pTEF2:GFP-net1(1052-1189):tCYC1-LEU2)	n.d.		MAT a/alpha, ade2-1, his3-11, 15, leu2-3,112, trp1-1, ura3, ssd1Δ, can1-100, [psi+], ho, NET1/net1(1-455)-12xFLAG:HIS3MX6, leu2/leu2::pTEF2:GFP-net1(1052-1189):tCYC1:LEU2	W10969 crossed with W12510	this study
3A	W13762		NET1/net1(1-1051)-12xFLAG:HIS3MX6, leu2/leu2::pTEF2:GFP-net1(1052-1189):tCYC1:LEU2	spore B6 (net1(1-1051)-12xFLAG:HIS3MX6) and spore C6 (net1(1-1051)-12xFLAG:HIS3MX6, leu2::pTEF2:GFP-net1(1052-1189):tCYC1-LEU2)	n.d.		MAT a/alpha, ade2-1, his3-11, 15, leu2-3,112, trp1-1, ura3, ssd1Δ, can1-100, [psi+], ho, NET1/net1(1-1051)-12xFLAG:HIS3MX6, leu2/leu2::pTEF2:GFP-net1(1052-1189):tCYC1:LEU2	W13263 crossed with W12510	this study
3A	W12509	W11970	NET1/net1Δ::HIS3MX6, leu2/leu2::pTEF2:GFP-net1(1052-1189):tCYC1:LEU2	spore A2 (Dnet1::HIS3MX6)	n.d.		MAT a/alpha, ade2-1, his3-11, 15, leu2-3,112, trp1-1, ura3, ssd1Δ, can1-100, [psi+], ho, NET1/net1Δ::HIS3MX6, leu2/leu2::pTEF2:GFP-net1(1052-1189):tCYC1:LEU2	transformation of W11970 with EcoRI-restricted pWS3635	this study
3B	W12509	W11970	NET1/net1Δ::HIS3MX6, leu2/leu2::pTEF2:GFP-net1(1052-1189):tCYC1:LEU2	spores A5, G4, H3 (net1Δ::HIS3MX6, leu2)	339.306	29.6169	MAT a/alpha, ade2-1, his3-11, 15, leu2-3,112, trp1-1, ura3, ssd1Δ, can1-100, [psi+], ho, NET1/net1Δ::HIS3MX6, leu2/leu2::pTEF2:GFP-net1(1052-1189):tCYC1:LEU2	transformation of W11970 with EcoRI-restricted pWS3635	this study
3B	W12533		NET1/net1(1-455)-12xFLAG:HIS3MX6, leu2/leu2::pTEF2:GFP-net1(1052-1189):tCYC1:LEU2	spores A3, A5, D1 (net1(1-455)-12xFLAG:HIS3MX6, leu2::pTEF2:GFP-(net1(1052-1189):tCYC1-LEU2)	105.508	8.69781	MAT a/alpha, ade2-1, his3-11, 15, leu2-3,112, trp1-1, ura3, ssd1Δ, can1-100, [psi+], ho, NET1/net1(1-455)-12xFLAG:HIS3MX6, leu2/leu2::pTEF2:GFP-net1(1052-1189):tCYC1:LEU2	W10969 crossed with W12510	this study
3B	W12533		NET1/net1(1-455)-12xFLAG:HIS3MX6, leu2/leu2::pTEF2:GFP-net1(1052-1189):tCYC1:LEU2	spores A1, B3, C5 (net1(1-455)-12xFLAG:HIS3MX6, leu2)	179.378	5.24766	MAT a/alpha, ade2-1, his3-11, 15, leu2-3,112, trp1-1, ura3, ssd1Δ, can1-100, [psi+], ho, NET1/net1(1-455)-12xFLAG:HIS3MX6, leu2/leu2::pTEF2:GFP-net1(1052-1189):tCYC1:LEU2	W10969 crossed with W12510	this study
3B	W13762		NET1/net1(1-1051)-12xFLAG:HIS3MX6, leu2/leu2::pTEF2:GFP-net1(1052-1189):tCYC1:LEU2	spores A3, C6, H4 (net1(1-1051)-12xFLAG:HIS3MX6, leu2::pTEF2:GFP-net1(1052-1189):tCYC1-LEU2)	106.616	4.139	MAT a/alpha, ade2-1, his3-11, 15, leu2-3,112, trp1-1, ura3, ssd1Δ, can1-100, [psi+], ho, NET1/net1(1-1051)-12xFLAG:HIS3MX6, leu2/leu2::pTEF2:GFP-net1(1052-1189):tCYC1:LEU2	W13263 crossed with W12510	this study
3B	W13762		NET1/net1(1-1051)-12xFLAG:HIS3MX6, leu2/leu2::pTEF2:GFP-net1(1052-1189):tCYC1:LEU2	spores A6, D3 (net1(1-1051)-12xFLAG:HIS3MX6, leu2)	187.722	31.6931	MAT a/alpha, ade2-1, his3-11, 15, leu2-3,112, trp1-1, ura3, ssd1Δ, can1-100, [psi+], ho, NET1/net1(1-1051)-12xFLAG:HIS3MX6, leu2/leu2::pTEF2:GFP-net1(1052-1189):tCYC1:LEU2	W13263 crossed with W12510	this study
3B	W12509	W11970	NET1/net1Δ::HIS3MX6, leu2/leu2::pTEF2:GFP-net1(1052-1189):tCYC1:LEU2	spores B5, C3, F4 (net1Δ::HIS3MX6, leu2::pTEF2:GFP-(net1(1052-1189):tCYC1-LEU2)	155.077	29.6869	MAT a/alpha, ade2-1, his3-11, 15, leu2-3,112, trp1-1, ura3, ssd1Δ, can1-100, [psi+], ho, NET1/net1Δ::HIS3MX6, leu2/leu2::pTEF2:GFP-net1(1052-1189):tCYC1:LEU2	transformation of W11970 with EcoRI-restricted pWS3635	this study
3C	W15407	W13726	NET1/net1(1-1051)-12xFLAG:HIS3MX6, leu2/leu2::pTEF2:GFP-net1(1052-1189):tCYC1:LEU2, NOP56/NOP56-3mCHERRY:URA3	spore B3 (NET1 , leu2::pTEF2:GFP-net1(1052-1189):tCYC1:LEU2, NOP56-3mCHERRY:URA3)	n.d.		MAT a/alpha, ade2-1, his3-11, 15, leu2-3,112, trp1-1, ura3, ssd1Δ, can1-100, [psi+], ho, NET1/net1(1-1051)-12xFLAG:HIS3MX6, leu2/leu2::pTEF2:GFP-net1(1052-1189):tCYC1:LEU2, NOP56/NOP56-3mCHERRY:URA3	transformation of W13726 with EcoRI-restricted pWS3572	this study
3D	W15407	W13726	NET1/net1(1-1051)-12xFLAG:HIS3MX6, leu2/leu2::pTEF2:GFP-net1(1052-1189):tCYC1:LEU2, NOP56/NOP56-3mCHERRY:URA3	spore A3 (net1(1-1051)-12xFLAG:HIS3MX6, leu2::pTEF2:GFP-net1(1052-1189):tCYC1:LEU2, NOP56-3mCHERRY:URA3)	n.d.		MAT a/alpha, ade2-1, his3-11, 15, leu2-3,112, trp1-1, ura3, ssd1Δ, can1-100, [psi+], ho, NET1/net1(1-1051)-12xFLAG:HIS3MX6, leu2/leu2::pTEF2:GFP-net1(1052-1189):tCYC1:LEU2, NOP56/NOP56-3mCHERRY:URA3	transformation of W13726 with EcoRI-restricted pWS3572	this study
4A	y3042	NOY505	NET1-MN-3xHA:KANMX6		116.664	7.82947	MAT a, ade2-1, ura3-1, trp1-1, leu2-3,112, his3-11, can1-100, NET1-MN-3xHA:KANMX6	obtained by transformation of KpnI/SacII RED of K1085	this study
4A	y3044	NOY505	net1(1-1051)-MN-3xHA:KANMX6		271.897	62.7449	MAT a, ade2-1, ura3-1, trp1-1, leu2-3,112, his3-11, can1-100, net1(1-1051)-MN-3xHA:KANMX6	obtained by transformation of KpnI/EcoRV RED of K2229	this study
4B	y3041	NOY505	NET1-MN-3xHA:KANMX6		103.481	9.72837	MAT a, ade2-1, ura3-1, trp1-1, leu2-3,112, his3-11, can1-100, NET1-MN-3xHA:KANMX6	obtained by transformation of KpnI/SacII RED of K1085	this study
4B	y3043	NOY505	net1(1-1051)-MN-3xHA:KANMX6		267.843	37.2951	MAT a, ade2-1, ura3-1, trp1-1, leu2-3,112, his3-11, can1-100, net1(1-1051)-MN-3xHA:KANMX6	obtained by transformation of KpnI/EcoRV RED of K2229	this study
4C, D	y3058	NOY505	CDC14-MN-3xHA:KANMX6		105.918	9.63114	MAT a, ade2-1, ura3-1, trp1-1, leu2-3,112, his3-11, can1-100, CDC14-MN-3xHA:KANMX6	obtained by transformation with KpnI/SacII restricted K1040	this study
4C, D	y3068	y3058	net1(1-1051)-12xFLAG:HIS3MX6, CDC14-MN-3xHA:KANMX6		175.584	24.1291	MAT a, ade2-1, ura3-1, trp1-1, leu2-3,112, his3-11, can1-100, net1(1-1051)-12xFLAG:HIS3MX6, CDC14-MN-3xHA:KANMX6	truncation of NET1 and fusion with 12xFLAG by homologous recombination of a PCR product from pWS2223 using primer pair WS2515/o1724	this study
4C, D	y3250	y3068	net1(1-1051)-12xFLAG:HIS3MX6, CDC14-MN-3xHA:KANMX6, leu2::pTEF2:3xFLAG-net1(1052-1189):tCYC1:LEU2		100.129	8.12088	MAT a, ade2-1, ura3-1, trp1-1, leu2-3,112, his3-11, can1-100, net1(1-1051)-12xFLAG:HIS3MX6, CDC14-MN-3xHA:KANMX6, leu2::pTEF2:3xFLAG-net1(1052-1189):tCYC1:LEU2	obtained by transformation with AflII restricted K2266	this study
5A, B	y3289	y3283	RPA43-MN-3xHA:KANMX6		105.098	6.61456	MAT alpha, ade2-1; trp1-1; can1-100; leu2-3,112; his3-11,15; ura3 GAL psi+ ssd1-; d2, RPA43-MN-3xHA:KANMX6	obtained after sporulation and tetrade dissection	this study
5A, B	y3288	y3283	net1(1-1051)-12xFLAG:HIS3MX6, RPA43-MN-3xHA:KANMX6		208.974	13.513	MAT a, ade2-1; trp1-1; can1-100; leu2-3,112; his3-11,15; ura3 GAL psi+ ssd1-; d2, net1(1-1051)-12xFLAG:HIS3MX6, RPA43-MN-3xHA:KANMX6	obtained after sporulation and tetrade dissection	this study
5A, B	y3299	y3286	RPA190-MN-3xHA:KANMX6		99.4192	8.9321	MAT alpha, ade2-1; trp1-1; can1-100; leu2-3,112; his3-11,15; ura3 GAL psi+ ssd1-; d2, RPA190-MN-3xHA:KANMX6	obtained after sporulation and tetrade dissection	this study
5A, B	y3302	y3286	net1(1-1051)-12xFLAG:HIS3MX6, RPA190-MN-3xHA:KANMX6		204.901	12.9342	MAT a, ade2-1; trp1-1; can1-100; leu2-3,112; his3-11,15; ura3 GAL psi+ ssd1-; d2, net1(1-1051)-12xFLAG:HIS3MX6, RPA190-MN-3xHA:KANMX6	obtained by transformation with AflII restricted K2266	this study
5A, B	y3595	y3289	RPA43-MN-3xHA:KANMX6, leu2::pTEF2:3xFLAG-net1(1052-1189):tCYC1:LEU2		93.7247	9.53848	MAT alpha, ade2-1; trp1-1; can1-100; leu2-3,112; his3-11,15; ura3 GAL psi+ ssd1-; d2, RPA43-MN-3xHA:KANMX6, leu2::pTEF2:3xFLAG-net1(1052-1189):tCYC1:LEU2	obtained by transformation with AflII restricted K2266	this study
5A, B	y3597	y3288	net1(1-1051)-12xFLAG:HIS3MX6, RPA43-MN-3xHA:KANMX6, leu2::pTEF2:3xFLAG-net1(1052-1189):tCYC1:LEU2		118.259	11.1669	MAT a, ade2-1; trp1-1; can1-100; leu2-3,112; his3-11,15; ura3 GAL psi+ ssd1-; d2, net1(1-1051)-12xFLAG:HIS3MX6, RPA43-MN-3xHA:KANMX6, leu2::pTEF2:3xFLAG-net1(1052-1189):tCYC1:LEU2	obtained by transformation with AflII restricted K2266	this study
5A, B	y3599	y3299	RPA190-MN-3xHA:KANMX6, leu2::pTEF2:3xFLAG-net1(1052-1189):tCYC1:LEU2		96.1987	6.79976	MAT alpha, ade2-1; trp1-1; can1-100; leu2-3,112; his3-11,15; ura3 GAL psi+ ssd1-; d2, RPA190-MN-3xHA:KANMX6, leu2::pTEF2:3xFLAG-net1(1052-1189):tCYC1:LEU2	obtained by transformation with AflII restricted K2266	this study
5A, B	y3601	y3302	net1(1-1051)-12xFLAG:HIS3MX6, RPA190-MN-3xHA:KANMX6, leu2::pTEF2:3xFLAG-net1(1052-1189):tCYC1:LEU2		110.189	9.57646	MAT a, ade2-1; trp1-1; can1-100; leu2-3,112; his3-11,15; ura3 GAL psi+ ssd1-; d2, net1(1-1051)-12xFLAG:HIS3MX6, RPA190-MN-3xHA:KANMX6, leu2::pTEF2:3xFLAG-net1(1052-1189):tCYC1:LEU2	obtained by transformation with AflII restricted K2266	this study
6A	y3160	y3086	leu2::pTEF2:3xFLAG-net1(1052-1189)-MN-3xHA:tCYC1:LEU2; net1(1-1051)-12xFLAG:HIS3MX6		104.955	17.1667	MAT a, ade2-1, ura3-1, trp1-1, his3-11, can1-100, leu2::pTEF2:3xFLAG-net1(1052-1189)-MN-3xHA:tCYC1:LEU2; net1(1-1051)-12xFLAG:HIS3MX6	obtained by transformation with EcoRV/SacII restricted K2259	this study
6A, B	y3087	NOY505	leu2::pTEF2:3xFLAG-net1(1052-1189)-MN-3xHA:tCYC1:LEU2		100.788	9.01122	MAT a, ade2-1, ura3-1, trp1-1, his3-11, can1-100, leu2::pTEF2:3xFLAG-net1(1052-1189)-MN-3xHA:tCYC1:LEU2	obtained by transformation with AflII restricted K2265	this study
6B, S3D	y3157	y3088	leu2::pTEF2:3xFLAG-net1(1052-1189):tCYC1:LEU2; NET1-MN-3xHA:KANMX6		94.8803	18.5091	MAT a, ade2-1, ura3-1, trp1-1, his3-11, can1-100, leu2::pTEF2:3xFLAG-net1(1052-1189):tCYC1:LEU2; NET1-MN-3xHA:KANMX6	obtained by transformation with KpnI/SacII restricted K1085	this study
6C	y3673	y3649	net1(1-1051)-12xFLAG:HIS3MX6		134.551	16.1913	MAT a, ade2-1; trp1-1; can1-100; leu2-3,112; his3-11,15; ura3 GAL psi+ ssd1-; d2, net1(1-1051)-12xFLAG:HIS3MX6	obtained after sporulation and tetrade dissection	this study
6C	y3746	y3673	net1(1-1051)-12xFLAG:HIS3MX6; RRN7-3xFLAG-CTR:KANMX6		151.878	19.5253	MAT a, ade2-1; trp1-1; can1-100; leu2-3,112; his3-11,15; ura3 GAL psi+ ssd1-; d2, net1(1-1051)-12xFLAG:HIS3MX6; RRN7-3xFLAG-CTR:KANMX6	obtained by transformation with SacII/KpnI digested 2439	this study
6C	y3748	y3673	net1(1-1051)-12xFLAG:HIS3MX6; RPA190-3xFLAG-CTR:KANMX6		101.427	11.0579	MAT a, ade2-1; trp1-1; can1-100; leu2-3,112; his3-11,15; ura3 GAL psi+ ssd1-; d2, net1(1-1051)-12xFLAG:HIS3MX6; RPA190-3xFLAG-CTR:KANMX6	obtained by transformation with SacII/KpnI digested 2440	this study
6C	y3756	y3725	RRN7-3xFLAG-CTR:KANMX6		99.4375	15.21	MAT a, ade2-1; trp1-1; can1-100; leu2-3,112; his3-11,15; ura3 GAL psi+ ssd1-; d2, RRN7-3xFLAG-CTR:KANMX6	obtained by transformation with SacII/KpnI digested 2439	this study
6C	y3758	y3725	RPA190-3xFLAG-CTR:KANMX6		100.751	11.4018	MAT a, ade2-1; trp1-1; can1-100; leu2-3,112; his3-11,15; ura3 GAL psi+ ssd1-; d2, RPA190-3xFLAG-CTR:KANMX6	obtained by transformation with SacII/KpnI digested 2440	this study
6C, D	y3674	y3649	net1(1-1051)-12xFLAG:HIS3MX6		154.821	20.0406	MAT a, ade2-1; trp1-1; can1-100; leu2-3,112; his3-11,15; ura3 GAL psi+ ssd1-; d2, net1(1-1051)-12xFLAG:HIS3MX6	obtained after sporulation and tetrade dissection	this study
6C, D	y3747	y3673	net1(1-1051)-12xFLAG:HIS3MX6; RRN7-3xFLAG-CTR:KANMX6		168.253	22.5641	MAT a, ade2-1; trp1-1; can1-100; leu2-3,112; his3-11,15; ura3 GAL psi+ ssd1-; d2, net1(1-1051)-12xFLAG:HIS3MX6; RRN7-3xFLAG-CTR:KANMX6	obtained by transformation with SacII/KpnI digested 2439	this study
6C, D	y3749	y3673	net1(1-1051)-12xFLAG:HIS3MX6; RPA190-3xFLAG-CTR:KANMX6		105.637	7.51417	MAT a, ade2-1; trp1-1; can1-100; leu2-3,112; his3-11,15; ura3 GAL psi+ ssd1-; d2, net1(1-1051)-12xFLAG:HIS3MX6; RPA190-3xFLAG-CTR:KANMX6	obtained by transformation with SacII/KpnI digested 2440	this study
6C, D	y3757	y3725	RRN7-3xFLAG-CTR:KANMX6		101.546	10.1094	MAT a, ade2-1; trp1-1; can1-100; leu2-3,112; his3-11,15; ura3 GAL psi+ ssd1-; d2, RRN7-3xFLAG-CTR:KANMX6	obtained by transformation with SacII/KpnI digested 2439	this study
6C, D	y3759	y3725	RPA190-3xFLAG-CTR:KANMX6		102.575	11.5952	MAT a, ade2-1; trp1-1; can1-100; leu2-3,112; his3-11,15; ura3 GAL psi+ ssd1-; d2, RPA190-3xFLAG-CTR:KANMX6	obtained by transformation with SacII/KpnI digested 2440	this study
7A, S4A	W13491		leu2/leu2::pTEF2:3xFLAG-net1(1052-1189):tCYC1:LEU2, ADE2/ade2		n.d.		MAT a/alpha , his3-11, 15, trp1-1, ura3, ssd1Δ, can1-100, [psi+], ho, leu2/leu2::pTEF2:3xFLAG-net1(1052-1189):tCYC1:LEU2, ADE2/ade2	W13073 crossed with W375	this study
7A, S4A	W12903		leu2/pTEF2:3xFLAG-net1(1052-1189):tCYC1:LEU2, RPA43/RPA43-13xMYC:KANMX6		n.d.		MAT a/alpha , his3-11, 15, trp1-1, ura3, ssd1Δ, can1-100, [psi+], ho, leu2/leu2::pTEF2:3xFLAG-net1(1052-1189):tCYC1:LEU2, ADE2/ade2, RPA43/RPA43-13xMYC:KANMX6	W13072 crossed with W11406	this study
7B, S4B	W13490		leu2/leu2::pTEF2:3xFLAG-net1(1052-1189):tCYC1:LEU2, ADE2/ade2		n.d.		MAT a/alpha , his3-11, 15, trp1-1, ura3, ssd1Δ, can1-100, [psi+], ho, leu2/leu2::pTEF2:3xFLAG-net1(1052-1189):tCYC1:LEU2, ADE2/ade2	W13072 crossed with W375	this study
7C, S4C, D	y3739	y3725	leu2::pTEF2:3xFLAG-net1(1052-1189):tCYC1:LEU2		n.d.		MAT a, ade2-1; trp1-1; can1-100; leu2-3,112; his3-11,15; ura3 GAL psi+ ssd1-; d2, leu2::pTEF2:3xFLAG-net1(1052-1189):tCYC1:LEU2	obtained by transformation with AflII restricted K2266	this study
8C, S7A	y4065	y4038	NET1-MN-3xHA:KANMX6		113.429	11.0239	MAT alpha, ade2-1; trp1-1; can1-100; leu2-3,112; his3-11,15; ura3 GAL psi+ ssd1-; d2, NET1-MN-3xHA:KANMX6	obtained after sporulation and tetrade dissection	this study
8C, S7A	y4067	y4039	net1(1-1051)-MN-3xHA:KANMX6		241.216	9.44981	MAT a, ade2-1; trp1-1; can1-100; leu2-3,112; his3-11,15; ura3 GAL psi+ ssd1-; d2, net1(1-1051)-MN-3xHA:KANMX6	obtained after sporulation and tetrade dissection	this study
8C, S7A	y4069	y4041	net1(1-1051)-UBF1-AR-MN-3xHA:KANMX6		198.192	7.86706	MAT alpha, ade2-1; trp1-1; can1-100; leu2-3,112; his3-11,15; ura3 GAL psi+ ssd1-; d2, net1(1-1051)-UBF1-AR-MN-3xHA:KANMX6	obtained after sporulation and tetrade dissection	this study
8C, S7A	y4071	y4043	net1(1-1051)-UBF1-eAR-MN-3xHA:KANMX6		204.975	5.2317	MAT alpha, ade2-1; trp1-1; can1-100; leu2-3,112; his3-11,15; ura3 GAL psi+ ssd1-; d2, net1(1-1051)-UBF1-eAR-MN-3xHA:KANMX6	obtained after sporulation and tetrade dissection	this study
8C, S7A	y4073	y4045	net1(1-1051)-VP-MN-3xHA:KANMX6		243.572	3.51863	MAT alpha, ade2-1; trp1-1; can1-100; leu2-3,112; his3-11,15; ura3 GAL psi+ ssd1-; d2, net1(1-1051)-VP-MN-3xHA:KANMX6	obtained after sporulation and tetrade dissection	this study
8D	y4038	K842	NET1/NET1-MN-3xHA:KANMX6	spore 2, 4 (NET1)	107.394	3.20072	MAT a/alpha, ade2-1; trp1-1; can1-100; leu2-3,112; his3-11,15; ura3 GAL psi+ ssd1-; d2, NET1/NET1-MN-3xHA:KANMX6	obtained by transformation with KpnI/SacII digested K2485	this study
8D	y4038	K842	NET1/NET1-MN-3xHA:KANMX6	spore 1, 6 (NET1-MN-3xHA:KANMX6)	110.612	10.7788	MAT a/alpha, ade2-1; trp1-1; can1-100; leu2-3,112; his3-11,15; ura3 GAL psi+ ssd1-; d2, NET1/NET1-MN-3xHA:KANMX6	obtained by transformation with KpnI/SacII digested K2485	this study
8D	y4039	K842	NET1/net1(1-1051)-MN-3xHA:KANMX6	spore A, B (NET1)	103.573	7.39785	MAT a/alpha, ade2-1; trp1-1; can1-100; leu2-3,112; his3-11,15; ura3 GAL psi+ ssd1-; d2, NET1/net1(1-1051)-MN-3xHA:KANMX6	obtained by transformation with KpnI/SacII digested K2606	this study
8D	y4039	K842	NET1/net1(1-1051)-MN-3xHA:KANMX6	spore, 9, 10, 11 (net1(1-1051)-MN-3xHA:KANMX6)	238.776	34.1342	MAT a/alpha, ade2-1; trp1-1; can1-100; leu2-3,112; his3-11,15; ura3 GAL psi+ ssd1-; d2, NET1/net1(1-1051)-MN-3xHA:KANMX6	obtained by transformation with KpnI/SacII digested K2606	this study
8D	y4040	K842	NET1/net1(1-1051)-MN-3xHA:KANMX6	spore 12, 13, 14 (net1(1-1051)-MN-3xHA:KANMX6)	217.413	14.0503	MAT a/alpha, ade2-1; trp1-1; can1-100; leu2-3,112; his3-11,15; ura3 GAL psi+ ssd1-; d2, NET1/net1(1-1051)-MN-3xHA:KANMX6	obtained by transformation with KpnI/SacII digested K2606	this study
8D	y4041	K842	NET1/net1(1-1051)-UBF1-AR-MN-3xHA:KANMX6	spore 9, 10, 11 (net1(1-1051)-UBF1-AR-MN-3xHA:KANMX6)	189.624	15.6785	MAT a/alpha, ade2-1; trp1-1; can1-100; leu2-3,112; his3-11,15; ura3 GAL psi+ ssd1-; d2, NET1/net1(1-1051)-UBF1-AR-MN-3xHA:KANMX6	obtained by transformation with KpnI/SacII digested K2614	this study
8D	y4042	K842	NET1/net1(1-1051)-UBF1-AR-MN-3xHA:KANMX6	spore 12, 13, 14 (net1(1-1051)-UBF1-AR-MN-3xHA:KANMX6)	188.435	5.43982	MAT a/alpha, ade2-1; trp1-1; can1-100; leu2-3,112; his3-11,15; ura3 GAL psi+ ssd1-; d2, NET1/net1(1-1051)-UBF1-AR-MN-3xHA:KANMX6	obtained by transformation with KpnI/SacII digested K2614	this study
8D	y4043	K842	NET1/net1(1-1051)-UBF1-eAR-MN-3xHA:KANMX6	spore 9, 10, 11 (net1(1-1051)-UBF1-eAR-MN-3xHA:KANMX6)	172.599	27.1705	MAT a/alpha, ade2-1; trp1-1; can1-100; leu2-3,112; his3-11,15; ura3 GAL psi+ ssd1-; d2, NET1/net1(1-1051)-UBF1-eAR-MN-3xHA:KANMX6	obtained by transformation with KpnI/SacII digested K2615	this study
8D	y4044	K842	NET1/net1(1-1051)-UBF1-eAR-MN-3xHA:KANMX6	spore 12, 13, 14 (net1(1-1051)-UBF1-eAR-MN-3xHA:KANMX6)	198.408	10.5113	MAT a/alpha, ade2-1; trp1-1; can1-100; leu2-3,112; his3-11,15; ura3 GAL psi+ ssd1-; d2, NET1/net1(1-1051)-UBF1-eAR-MN-3xHA:KANMX6	obtained by transformation with KpnI/SacII digested K2615	this study
8D	y4045	K842	NET1/net1(1-1051)-VP-MN-3xHA:KANMX6	spore 9, 10 (net1(1-1051)-VP-MN-3xHA:KANMX6)	213.966	8.73763	MAT a/alpha, ade2-1; trp1-1; can1-100; leu2-3,112; his3-11,15; ura3 GAL psi+ ssd1-; d2, NET1/net1(1-1051)-VP-MN-3xHA:KANMX6	obtained by transformation with KpnI/SacII digested K2616	this study
8D	y4046	K842	NET1/net1(1-1051)-VP-MN-3xHA:KANMX6	spore 11, 12, 13, 14 (net1(1-1051)-VP-MN-3xHA:KANMX6)	234.563	42.1441	MAT a/alpha, ade2-1; trp1-1; can1-100; leu2-3,112; his3-11,15; ura3 GAL psi+ ssd1-; d2, NET1/net1(1-1051)-VP-MN-3xHA:KANMX6	obtained by transformation with KpnI/SacII digested K2616	this study
S1A, B	W13533	W7119	NET1/NET1-GFP:HIS3MX6, NOP56/NOP56-3mCHERRY:URA3, ADE2/ade2		n.d.		MAT a/alpha, ade2-1, his3-11, 15, leu2-3,112, trp1-1, ura3, ssd1Δ, can1-100, [psi+], ho, NET1/NET1-GFP:HIS3MX6, NOP56/NOP56-3mCHERRY:URA3, ADE2/ade2	transformation of W7119 with EcoRI restricted pWS3572, back-crossed with W375, obtained after sporulation and tetrade dissection	this study
S1A, B	W13534	W13297	NET1/net1(1-1051)-GFP:HIS3MX6, NOP56/NOP56-3mCHERRY:URA3		n.d.		MAT a/alpha, ade2-1, his3-11, 15, leu2-3,112, trp1-1, ura3, ssd1Δ, can1-100, [psi+], ho, NET1/net1(1-1051)-GFP:HIS3MX6, NOP56/NOP56-3mCHERRY:URA3	transformation of W13297 with EcoRI restricted pWS3572, obtained after sporulation and tetrade dissection	this study
S1A, B	W13535	W11016	NET1/net1(1-972)-GFP:HIS3MX6, NOP56/NOP56-3mCHERRY:URA3		n.d.		MAT a/alpha, ade2-1, his3-11, 15, leu2-3,112, trp1-1, ura3, ssd1Δ, can1-100, [psi+], ho, NET1/net1(1-972)-GFP:HIS3MX6, NOP56/NOP56-3mCHERRY:URA3	transformation of W11016 with EcoRI restricted pWS3572, obtained after sporulation and tetrade dissection	this study
S1A, B	W13536	W11007	NET1/net1(1-693)-GFP:HIS3MX6, NOP56/NOP56-3mCHERRY:URA3		n.d.		MAT a/alpha, ade2-1, his3-11, 15, leu2-3,112, trp1-1, ura3, ssd1Δ, can1-100, [psi+], ho, NET1/net1(1-693)-GFP:HIS3MX6, NOP56/NOP56-3mCHERRY:URA3	transformation of W11007 with EcoRI restricted pWS3572, obtained after sporulation and tetrade dissection	this study
S1A, B	W13537	W10979	NET1/net1(1-455)-GFP:HIS3MX6, NOP56/NOP56-3mCHERRY:URA3		n.d.		MAT a/alpha, ade2-1, his3-11, 15, leu2-3,112, trp1-1, ura3, ssd1Δ, can1-100, [psi+], ho, NET1/net1(1-455)-GFP:HIS3MX6, NOP56/NOP56-3mCHERRY:URA3	transformation of W10979 with EcoRI restricted pWS3572, obtained after sporulation and tetrade dissection	this study
S1A, B	W13538	W10976	NET1/net1(1-341)-GFP:HIS3MX6, NOP56/NOP56-3mCHERRY:URA3		n.d.		MAT a/alpha, ade2-1, his3-11, 15, leu2-3,112, trp1-1, ura3, ssd1Δ, can1-100, [psi+], ho, NET1/net1(1-341)-GFP:HIS3MX6, NOP56/NOP56-3mCHERRY:URA3	transformation of W10976 with EcoRI restricted pWS3572, obtained after sporulation and tetrade dissection	this study
S1A, B	W13539	W13294	NET1/net1(1-233)-GFP:HIS3MX6, NOP56/NOP56-3mCHERRY:URA3		n.d.		MAT a/alpha, ade2-1, his3-11, 15, leu2-3,112, trp1-1, ura3, ssd1Δ, can1-100, [psi+], ho, NET1/net1(1-233)-GFP:HIS3MX6, NOP56/NOP56-3mCHERRY:URA3	transformation of W13294 with EcoRI restricted pWS3572, obtained after sporulation and tetrade dissection	this study
S1B	K699		ade2-1, his3-11, 15, leu2-3,112, trp1-1, ura3, ssd1Δ, can1-100, [psi+], ho		n.d.		MAT a, ade2-1, his3-11, 15, leu2-3,112, trp1-1, ura3, ssd1Δ, can1-100, [psi+], ho	W303 1A
S2A,B	W15406		NET1/net1(1-455)-12xFLAG:HIS3MX6, leu2/leu2::pTEF2:GFP-net1(1052-1189):tCYC1:LEU2, NOP56/NOP56-3mCHERRY:URA3	spore D6 (net1(1-455)-12xFLAG:HIS3MX6, leu2::pTEF2:GFP-net1(1052-1189):tCYC1:LEU2, NOP56-3mCHERRY:URA3)	n.d.		MAT a/alpha, ade2-1, his3-11, 15, leu2-3,112, trp1-1, ura3, ssd1Δ, can1-100, [psi+], ho, UAF30/UAF30-13xMYC:KANMX6, ADE2/ade2	W14389 crossed with W376	this study
S2C	W12509	W11970	NET1/net1Δ::HIS3MX6, leu2/leu2::pTEF2:GFP-net1(1052-1189):tCYC1:LEU2		n.d.		MAT a/alpha, ade2-1, his3-11, 15, leu2-3,112, trp1-1, ura3, ssd1Δ, can1-100, [psi+], ho, NET1/net1Δ::HIS3MX6, leu2/leu2::pTEF2:GFP-net1(1052-1189):tCYC1:LEU2	transformation of W11970 with EcoRI-restricted pWS3635	this study
S3A, B	y952	NOY505	FOB1-MN-3xHA:KANMX6		109.827	8.55285	MAT a, ade2-1, ura3-1, trp1-1, leu2-3,112, his3-11, can1-100, FOB1-MN-3xHA:KANMX6	obtained by transformation with KpnI/SacII restricted K839	Goetze H, Wittner M, Hamperl S, Hondele M, Merz K, Stoeckl U, Griesenbeck J. 2010. Mol Cell Biol 30: 2028–2045.
S3A, B	y3040	NOY505	net1(1-1051)-12xFLAG:HIS3MX6, FOB1-MN-3xHA:KANMX6		170.188	30.1861	MAT a, ade2-1, ura3-1, trp1-1, leu2-3,112, his3-11, can1-100, net1(1-1051)-12xFLAG:HIS3MX6, FOB1-MN-3xHA:KANMX6	truncation of NET1 and fusion with 12xFLAG by homologous recombination of a PCR product from pWS2223 using primer pair WS2515/o1724	this study
S3C	y1450	NOY505	SIR2-MN-3xHA:KANMX6		106.85	9.80504	MAT a, ade2-1, ura3-1, trp1-1, leu2-3,112, his3-11, can1-100, SIR2-MN-3xHA:KANMX6	obtained by transformation with KpnI/SacII restricted K1082	Goetze H, Wittner M, Hamperl S, Hondele M, Merz K, Stoeckl U, Griesenbeck J. 2010. Mol Cell Biol 30: 2028–2045.
S3C	y2966	y1450	net1(1-1051)-12xFLAG:HIS3MX6, SIR2-MN-3xHA:KANMX6		208.429	44.2176	MAT a, ade2-1, ura3-1, trp1-1, leu2-3,112, his3-11, can1-100, net1(1-1051)-12xFLAG:HIS3MX6, SIR2-MN-3xHA:KANMX6	truncation of NET1 and fusion with 12xFLAG by homologous recombination of a PCR product from pWS2223 using primer pair WS2515/o1724	this study
S3D	y3164	y3088	leu2::pTEF2:3xFLAG-net1(1052-1189):tCYC1:LEU2; net1(1-1051)-MN-3xHA:KANMX6		n.d.		MAT a, ade2-1, ura3-1, trp1-1, his3-11, can1-100, leu2::pTEF2:3xFLAG-net1(1052-1189):tCYC1:LEU2; net1(1-1051)-MN-3xHA:KANMX6	obtained by transformation with EcoRV/SacII restricted K2229	this study
S3D	y3145	y3088	leu2::pTEF2:3xFLAG-net1(1052-1189):tCYC1:LEU2; net1(1-341)-MN-3xHA:KANMX6		107.13	11.7767	MAT a, ade2-1, ura3-1, trp1-1, his3-11, can1-100, leu2::pTEF2:3xFLAG-net1(1052-1189):tCYC1:LEU2; net1(1-341)-MN-3xHA:KANMX6	obtained by transformation with EcoRV/SacII restricted K2262	this study
S4D	y3725	y3649	wt		n.d.		MAT a, ade2-1; trp1-1; can1-100; leu2-3,112; his3-11,15; ura3 GAL psi+ ssd1-; d2,	obtained from y3649 after sporulation and tetrade dissection	this study
S5C	y4066	y4038	NET1-MN-3xHA:KANMX6		125.676	3.98631	MAT alpha, ade2-1; trp1-1; can1-100; leu2-3,112; his3-11,15; ura3 GAL psi+ ssd1-; d2, NET1-MN-3xHA:KANMX6	obtained after sporulation and tetrade dissection	this study
S5C	y4068	y4040	net1(1-1051)-MN-3xHA:KANMX6		247.694	7.6297	MAT a, ade2-1; trp1-1; can1-100; leu2-3,112; his3-11,15; ura3 GAL psi+ ssd1-; d2, net1(1-1051)-MN-3xHA:KANMX6	obtained after sporulation and tetrade dissection	this study
S5C	y4070	y4042	net1(1-1051)-UBF1-AR-MN-3xHA:KANMX6		188.508	2.65186	MAT alpha, ade2-1; trp1-1; can1-100; leu2-3,112; his3-11,15; ura3 GAL psi+ ssd1-; d2, net1(1-1051)-UBF1-AR-MN-3xHA:KANMX6	obtained after sporulation and tetrade dissection	this study
S5C	y4072	y4044	net1(1-1051)-UBF1-eAR-MN-3xHA:KANMX6		204.751	5.81486	MAT alpha, ade2-1; trp1-1; can1-100; leu2-3,112; his3-11,15; ura3 GAL psi+ ssd1-; d2, net1(1-1051)-UBF1-eAR-MN-3xHA:KANMX6	obtained after sporulation and tetrade dissection	this study
S5C	y4074	y4046	net1(1-1051)-VP-MN-3xHA:KANMX6		178.643	2.5754	MAT alpha, ade2-1; trp1-1; can1-100; leu2-3,112; his3-11,15; ura3 GAL psi+ ssd1-; d2, net1(1-1051)-VP-MN-3xHA:KANMX6	obtained after sporulation and tetrade dissection	this study
Parental strains used for strain construction
Figure	name	parent	relevant genotype	complete genotype	Spalte1	Spalte2	strain construction	origin
parental strain	K842			MAT a/alpha,ade2-1;/ade2-1; trp1-1/ trp1-1; can1-100/can1-100; leu2-3,112/leu2-3,112; his3-11,15/his3-11,15; ura3-2/ura3-2; ssd1-d/ssd1-d				Nasmyth K, Adolf G, Lydall D, Seddon A. 1990. Cell 62: 631–647.
parental strain	NOY505			MAT a, ade2-1, ura3-1, trp1-1, leu2-3,112, his3-11, can1-100				Nogi Y, Yano R, Dodd J, Carles C, Nomura M. 1993. Mol Cell Biol 13: 114–122.
parental strain	y3223	K842	NET1/net1(1-1051)-12xFLAG:HIS3MX	MAT a/alpha, ade2-1; trp1-1; can1-100; leu2-3,112; his3-11,15; ura3 GAL psi+ ssd1-; d2, NET1/net1(1-1051)-12xFLAG:HIS3MX			transformation with EcoRV/SacII restricted K2259	this study
parental strain	y3283	y3223	NET1/net1(1-1051)-12xFLAG:HIS3MX, RPA43/RPA43-MN-3xHA:KANMX6	MATa/alpha, ade2-1; trp1-1; can1-100; leu2-3,112; his3-11,15; ura3 GAL psi+ ssd1-; d2, NET1/net1(1-1051)-12xFLAG:HIS3MX, RPA43/RPA43-MN-3xHA:KANMX6			obtained by transformation with KpnI/SacII restricted K650	this study
parental strain	y3285	y3223	NET1/net1(1-1051)-12xFLAG:HIS3MX, RPA190/RPA190-MN-3xHA:KANMX6	MAT a/alpha, ade2-1; trp1-1; can1-100; leu2-3,112; his3-11,15; ura3 GAL psi+ ssd1-; d2, NET1/net1(1-1051)-12xFLAG:HIS3MX, RPA190/RPA190-MN-3xHA:KANMX6			obtained by transformation with KpnI/SacII restricted K652	this study
parental strain	y3286	y3223	NET1/net1(1-1051)-12xFLAG:HIS3MX, RPA190/RPA190-MN-3xHA:KANMX6	MAT a/alpha, ade2-1; trp1-1; can1-100; leu2-3,112; his3-11,15; ura3 GAL psi+ ssd1-; d2, NET1/net1(1-1051)-12xFLAG:HIS3MX, RPA190/RPA190-MN-3xHA:KANMX6			obtained by transformation with KpnI/SacII restricted K652	this study
parental strain	y3645	y3223	NET1/net1(1-1051)-12xFLAG:HIS3MX, RRN7/RRN7-MN-3xHA:KANMX6	MAT a/alpha, ade2-1; trp1-1; can1-100; leu2-3,112; his3-11,15; ura3 GAL psi+ ssd1-; d2, NET1/net1(1-1051)-12xFLAG:HIS3MX, RRN7/RRN7-MN-3xHA:KANMX6			obtained by transformation with KpnI/SacII restricted K828	this study
parental strain	y3649	y3223	NET1/net1(1-1051)-12xFLAG:HIS3MX; RPD3/rpd3::TRP1kl	MAT a/alpha, ade2-1; trp1-1; can1-100; leu2-3,112; his3-11,15; ura3 GAL psi+ ssd1-; d2, NET1/net1(1-1051)-12xFLAG:HIS3MX; RPD3/rpd3::TRP1kl			obtained by transformation with PCR amplicon from pAG36 using primers o2682 and o2683	this study
parental strain	W375	K699		MATa, ade2-1, his3-11, 15, leu2-3,112, trp1-1, ura3, ssd1Δ, can1-100, [psi+], ho, ADE2
parental strain	W376	K700		MATalpha, his3-11, 15, leu2-3,112, trp1-1, ura3, ssd1Δ, can1-100, [psi+], ho, ADE2
parental strain	W5702	K699		MATa, his3-11, 15, leu2-3,112, trp1-1, ura3, ssd1Δ, can1-100, [psi+], ho, NET1-GFP-HIS3MX6			fusion of NET1 with GFP by homologous recombination of a PCR product from pFA6a-GFP(S65T)-HIS3MX6 using primer pair WS1276/1277
parental strain	W7119			MATalpha, ade2-1, his3-11, 15, leu2-3,112, trp1-1, ura3, ssd1Δ, can1-100, [psi+], ho, NET1-GFP-HIS3MX6			W5702 crossed with W7112, obtained after sporulation and tetrade dissection
parental strain	W7177	K842		MATa/alpha, ade2-1, his3-11, 15, leu2-3,112, trp1-1, ura3, ssd1Δ, can1-100, [psi+], ho, NET1/NET1-12xFLAG-HIS3MX6			fusion of NET1 with 12xFLAG by homologous recombination of a PCR product from pWS2223 using primer pair WS1276/1277
parental strain	W7178	W7177		MATa, ade2-1, his3-11, 15, leu2-3,112, trp1-1, ura3, ssd1Δ, can1-100, [psi+], ho, NET1/NET1-12xFLAG-HIS3MX6			Obtained after sporulation and tetrade dissection
parental strain	W7179	W7177		MATalpha, ade2-1, his3-11, 15, leu2-3,112, trp1-1, ura3, ssd1Δ, can1-100, [psi+], ho, NET1-12xFLAG-HIS3MX6			Obtained after sporulation and tetrade dissection
parental strain	W8509	K700		MATalpha, ade2-1, his3-11, 15, leu2-3,112, trp1-1, ura3, ssd1Δ, can1-100, [psi+], ho, CDC14-13xMYC-HIS3MX6			fusion of CDC14 with 13xMYC by homologous recombination of a PCR product from pFA6a-13xMYC-HIS3MX6 using primer pair WS1765/1766
parental strain	W10756	K699		MATa, ade2-1, his3-11, 15, leu2-3,112, trp1-1, ura3, ssd1Δ, can1-100, [psi+], ho, SIR2-13xMYC-HIS3MX6			fusion of SIR2 with 13xMYC by homologous recombination of a PCR product from pFA6a-13xMYC-HIS3MX6 using primer pair WS2152/2153
parental strain	W10976	K842		MATa/alpha, ade2-1, his3-11, 15, leu2-3,112, trp1-1, ura3, ssd1Δ, can1-100, [psi+], ho, NET1/net1(1-341)-GFP-HIS3MX6			Truncation of NET1 and fusion with GFP by homologous recombination of a PCR product from pFA6a-GFP(S65T)-HIS3MX6 using primer pair WS2063/2064
parental strain	W10979	K842		MATa/alpha, ade2-1, his3-11, 15, leu2-3,112, trp1-1, ura3, ssd1Δ, can1-100, [psi+], ho, NET1/net1(1-455)-GFP-HIS3MX6			Truncation of NET1 and fusion with GFP by homologous recombination of a PCR product from pFA6a-GFP(S65T)-HIS3MX6 using primer pair WS2066/2064
parental strain	W11007	K842		MATa/alpha, ade2-1, his3-11, 15, leu2-3,112, trp1-1, ura3, ssd1Δ, can1-100, [psi+], ho, NET1/net1(1-693)-GFP-HIS3MX6			Truncation of NET1 and fusion with GFP by homologous recombination of a PCR product from pFA6a-GFP(S65T)-HIS3MX6 using primer pair WS2169/2064
parental strain	W11016	K842		MATa/alpha, ade2-1, his3-11, 15, leu2-3,112, trp1-1, ura3, ssd1Δ, can1-100, [psi+], ho, NET1/net1(1-972)-GFP-HIS3MX6			Truncation of NET1 and fusion with GFP by homologous recombination of a PCR product from pFA6a-GFP(S65T)-HIS3MX6 using primer pair WS2171/2064
parental strain	W11398	W8509		MATalpha, ade2-1, his3-11, 15, leu2-3,112, trp1-1, ura3, ssd1Δ, can1-100, [psi+], ho, CDC14-13xMYC-kanMX6			Transformation of W8509 with BamHI/EcoRI-restricted pFA6a-kanMX6
parental strain	W11402	W10756		MATa, ade2-1, his3-11, 15, leu2-3,112, trp1-1, ura3, ssd1Δ, can1-100, [psi+], ho, SIR2-13xMYC-kanMX6			Transformation of W10756 with BamHI/EcoRI-restricted pFA6a-kanMX6
parental strain	W11406	K699		MATa, ade2-1, his3-11, 15, leu2-3,112, trp1-1, ura3, ssd1Δ, can1-100, [psi+], ho, RPA43-13xMYC-kanMX6			fusion of RPA43 with 13xMYC by homologous recombination of a PCR product from pFA6a-13xMYC-HIS3MX6 using primer pair WS1393/1394, crossed with W7178, obtained after sporulation and tetrade dissection
parental strain	W11970	K842		MATa/alpha, ade2-1, his3-11, 15, leu2-3,112, trp1-1, ura3, ssd1Δ, can1-100, [psi+], ho, NET1/net1Δ::HIS3MX6			deletion of NET1 by homologous recombination of a PCR product from pFA6a-HIS3MX6 using primer pair WS2310/2064, obtained after sporulation and tetrade dissection
parental strain	W12509	W11970		MATa/alpha, ade2-1, his3-11, 15, leu2-3,112, trp1-1, ura3, ssd1Δ, can1-100, [psi+], ho, NET1/net1delta::HIS3MX6 leu2/leu2::pTEF2-GFP-NET1(1052-1189)-tCYC-LEU2			Transformation of W11970 with EcoRI-restricted pWS3635
parental strain	W12510	W12509		MATa, ade2-1, his3-11, 15, leu2-3,112, trp1-1, ura3, ssd1Δ, can1-100, [psi+], ho, leu2::pTEF2-GFP-NET1(1052-1189)-tCYC-LEU2			Obtained after sporulation and tetrade dissection
parental strain	W12533			MATa/alpha, ade2-1, his3-11, 15, leu2-3,112, trp1-1, ura3, ssd1Δ, can1-100, [psi+], ho, NET1/NET1(1-455)-12xFLAG-HIS3MX6 leu2/leu2::pTEF2-GFP-NET1(1052-1189)-tCYC-LEU2			W10969 crossed with W12510
parental strain	W13072	K700		MATalpha, ade2-1, his3-11, 15, leu2-3,112, trp1-1, ura3, ssd1Δ, can1-100, [psi+], ho, leu2::pTEF2-3xFLAG-net1(1052-1189)-tCYC-LEU2			transformation of K700 with EcoRI-restricted pWS3638
parental strain	W13073	K700		MATalpha, ade2-1, his3-11, 15, leu2-3,112, trp1-1, ura3, ssd1Δ, can1-100, [psi+], ho, leu2::pTEF2-3xFLAG-NET1(1052-1189)-tCYC-LEU2			transformation of K700 with EcoRI-restricted pWS3638
parental strain	W13261	K842		MATa/alpha, ade2-1, his3-11, 15, leu2-3,112, trp1-1, ura3, ssd1Δ, can1-100, [psi+], ho, NET1/net1(1-1051)-GFP-HIS3MX6			Truncation of NET1 and fusion with GFP by homologous recombination of a PCR product from pFA6a-GFP(S65T)-HIS3MX6 using primer pair WS2171/2064
parental strain	W13263	W13261		MATalpha, ade2-1, his3-11, 15, leu2-3,112, trp1-1, ura3, ssd1Δ, can1-100, [psi+], ho, net1(1-1051)-GFP-HIS3MX6			Obtained after sporulation and tetrade dissection
parental strain	W13294	K842		MATa/alpha, ade2-1, his3-11, 15, leu2-3,112, trp1-1, ura3, ssd1Δ, can1-100, [psi+], ho, NET1/NET1(1-233)-GFP-HIS3MX6			Truncation of NET1 and fusion with GFP by homologous recombination of a PCR product from pFA6a-GFP(S65T)-HIS3MX6 using primer pair WS2503/2064
parental strain	W13297	K842		MATa/alpha, ade2-1, his3-11, 15, leu2-3,112, trp1-1, ura3, ssd1Δ, can1-100, [psi+], ho, NET1/NET1(1-1051)-GFP-HIS3MX6			Truncation of NET1 and fusion with GFP by homologous recombination of a PCR product from pFA6a-GFP(S65T)-HIS3MX6 using primer pair WS2515/2064
parental strain	W13762			MATa/alpha, ade2-1, his3-11, 15, leu2-3,112, trp1-1, ura3, ssd1Δ, can1-100, [psi+], ho, NET1/NET1(1-1051)-12xFLAG-HIS3MX6 leu2/leu2::pTEF2-GFP-NET1(1052-1189)-LEU2			W13263 crossed with W12510
parental strain	W14389	K699		MATa, ade2-1, his3-11, 15, leu2-3,112, trp1-1, ura3, ssd1Δ, can1-100, [psi+], ho, UAF30-Myc13-kanMX6			fusion of UAF30 with 13xMYC by homologous recombination of a PCR product from pFA6a-13xMYC-HIS3MX6 using primer pair WS2862/2863
parental strain	W14390	K699		MATa, ade2-1, his3-11, 15, leu2-3,112, trp1-1, ura3, ssd1Δ, can1-100, [psi+], ho, RRN10-Myc13-kanMX6			fusion of RRN10 with 13xMYC by homologous recombination of a PCR product from pFA6a-13xMYC-HIS3MX6 using primer pair WS2864/2865
parental strain	W13763		NET1/NET1-Flag12-HIS3MX6 CDC14/CDC14-Myc13-kanMX6	MATa/alpha, ade2-1, his3-11, 15, leu2-3,112, trp1-1, ura3, ssd1Δ, can1-100, [psi+], ho, NET1/NET1-Flag12-HIS3MX6 CDC14/CDC14-Myc13-kanMX6			W7179 crossed with W11398
parental strain	W13764		NET1/NET1(1-1051)-Flag12-HIS3MX6 CDC14/CDC14-Myc13-kanMX6	MATa/alpha, ade2-1, his3-11, 15, leu2-3,112, trp1-1, ura3, ssd1Δ, can1-100, [psi+], ho, NET1/NET1(1-1051)-Flag12-HIS3MX6 CDC14/CDC14-Myc13-kanMX6			W13263 crossed with W11398
parental strain	W13765		NET1/NET1-Flag12-HIS3MX6 SIR2/SIR2-Myc13-kanMX6	MATa/alpha, ade2-1, his3-11, 15, leu2-3,112, trp1-1, ura3, ssd1Δ, can1-100, [psi+], ho, NET1/NET1-Flag12-HIS3MX6 SIR2/SIR2-Myc13-kanMX6			W7179 crossed with W11402
parental strain	W13766		NET1/NET1(1-1051)-Flag12-HIS3MX6 SIR2/SIR2-Myc13-kanMX6	MATa/alpha, ade2-1, his3-11, 15, leu2-3,112, trp1-1, ura3, ssd1Δ, can1-100, [psi+], ho, NET1/NET1(1-1051)-Flag12-HIS3MX6 SIR2/SIR2-Myc13-kanMX6			W13263 crossed with W11402
parental strain	y3086	NOY505	leu2::pTEF2:3xFLAG-net1(1052-1189)-MN-3xHA:tCYC1:LEU2	MAT a, ade2-1, ura3-1, trp1-1, his3-11, can1-100, leu2::pTEF2:3xFLAG-net1(1052-1189)-MN-3xHA:tCYC1:LEU2			obtained by transformation with AflII restricted K2265	this study
parental strain	y3088	NOY505	leu2::pTEF2:3xFLAG-net1(1052-1189):tCYC1:LEU2	MAT a, ade2-1, ura3-1, trp1-1, his3-11, can1-100, leu2::pTEF2:3xFLAG-net1(1052-1189):tCYC1:LEU2			obtained by transformation with AflII restricted K2266	this study
