# Supplementary material for: The C-terminal region of Net1 is an activator of RNA polymerase I transcription with conserved features from yeast to human
Source: PLoS Genet. 2019 Feb 25;15(2):e1008006. doi: 10.1371/journal.pgen.1008006 (PMC6415870; doi:10.1371/journal.pgen.1008006)
Supplement: S4 Table — (XLSX) [file pgen.1008006.s009.xlsx]

## Sheet: S4_Table antibodies
Antibodies used in this study
antibody	antigene	source	provider
anti-FLAG (L5)	FLAG epitope	rat	Agilent
anti-FLAG (M2)	FLAG epitope	mouse	Sigma-Aldrich
anti-GFP (3H9)	GFP	rat	Chromotek
anti-GFP (7.1; 13.1)	GFP	mouse	Roche (Sigma-Aldrich)
anti-HA (3F10)	HA epitope	rat	Roche (Sigma-Aldrich)
anti-Myc (9E10)	Myc epitope	mouse	Roche (Sigma-Aldrich)
anti-tubulin (YOL1/34)	tubulin	rat	Abcam
goat anti-mouse IRDye 800	mouse IgG (H+L)	goat	LI-COR Biosciences
goat anti-rat IgG (H+L)-HRPO	rat IgG (H+L)	goat	Dianova
