# Supplementary material for: The C-terminal region of Net1 is an activator of RNA polymerase I transcription with conserved features from yeast to human
Source: PLoS Genet. 2019 Feb 25;15(2):e1008006. doi: 10.1371/journal.pgen.1008006 (PMC6415870; doi:10.1371/journal.pgen.1008006)
Supplement: S5 Table — (XLSX) [file pgen.1008006.s010.xlsx]

## Sheet: S5_Table probe templates
Probe templates used in this study
probe/target	synthesis	locus	restriction enzyme	target fragment size (kb)	origin
rDNp	PCR from genomic DNA using primers o817/o818 (described in (Merz et al., 2008))	rDNA	XcmI	4.9	Merz K, Hondele M, Goetze H, Gmelch K, Stoeckl U, Griesenbeck J. 2008. Genes Dev 22: 1190–1204.
IGS2	PCR from genomic DNA using primers o1161/o1162 (described in (Merz et al., 2008))	rDNA	XcmI	4.3	Merz K, Hondele M, Goetze H, Gmelch K, Stoeckl U, Griesenbeck J. 2008. Genes Dev 22: 1190–1204.
NUP57	PCR from genomic DNA using primers o1167/o1168 (described in (Merz et al., 2008))	RPS23A	XcmI	4.2	Merz K, Hondele M, Goetze H, Gmelch K, Stoeckl U, Griesenbeck J. 2008. Genes Dev 22: 1190–1204.
3.5kb rDNA	PCR from pNOY373 using primers o3474/o3475 (described in (Wittner et al., 2011))	rDNA	EcoRI	2.8, 1.9, 0.7	Wittner M, Hamperl S, Stöckl U, Seufert W, Tschochner H, Milkereit P, Griesenbeck J. 2011. Cell 145: 543–554.
