# Supplementary material for: The C-terminal region of Net1 is an activator of RNA polymerase I transcription with conserved features from yeast to human
Source: PLoS Genet. 2019 Feb 25;15(2):e1008006. doi: 10.1371/journal.pgen.1008006 (PMC6415870; doi:10.1371/journal.pgen.1008006)
Supplement: S1 Dataset — Growth analysis of liquid cultures was performed in a TECAN reader system in 96-well culture plates at 30°C under occasional shaking. The optical density at 600/612nm of each culture was determined in 15 minute time intervals. The coordinates of the 96-well plate, strain names/database numbers, cultivation times and OD measurements are given. The OD was subsequently corrected for the blank, which was determined individually in each experiment. The OD or the logarithm of the OD were plotted against the culture time. OD values in the exponential growth phase were used to calculate doubling times presented in Figs 2B, 3B, 6D and 8D. (XLSX) [file pgen.1008006.s011.xlsx]

## Sheet: Figures_2_3_analysis
well	strain	time [min]	15	30	45	60	75	90	105	120	135	150	165	180	195	210	225	240	255	270	285	300	315	330	345	360	375	390	405	420	435	450	465	480	495	510	525	540	555	570	585	600	615	630	645	660	675	690	705
C_01	W11970_spore_D2		0.146	0.1397	0.1399	0.1402	0.1406	0.1412	0.1421	0.1427	0.1439	0.1451	0.1456	0.1469	0.1473	0.1475	0.1486	0.1496	0.1497	0.1501	0.1516	0.1524	0.1534	0.154	0.1545	0.1551	0.1567	0.1577	0.158	0.1576	0.1586	0.1601	0.1607	0.1623	0.1642	0.1657	0.1663	0.1685	0.1708	0.1723	0.1745	0.1781	0.1808	0.1819	0.186	0.1883	0.1916	0.1952	0.1987
D_01	W11970_spore_D2		0.1211	0.1194	0.12	0.1206	0.1215	0.1226	0.1239	0.1251	0.126	0.1281	0.1288	0.1295	0.1309	0.1319	0.1329	0.1321	0.1334	0.1324	0.1319	0.1317	0.1329	0.1349	0.1369	0.1383	0.1373	0.1341	0.1335	0.1325	0.133	0.1349	0.1372	0.1392	0.1407	0.143	0.146	0.1487	0.1505	0.1535	0.1574	0.161	0.1643	0.1684	0.1735	0.1774	0.1821	0.1871	0.1917
A_01	W11970_spore_H4		0.1177	0.1184	0.119	0.1192	0.1197	0.1206	0.1212	0.1215	0.1219	0.1219	0.1222	0.1228	0.1234	0.1242	0.1244	0.1255	0.1265	0.1282	0.1286	0.1278	0.1269	0.127	0.1267	0.1264	0.1269	0.1275	0.1287	0.1292	0.1298	0.1296	0.1299	0.1294	0.1304	0.1315	0.1329	0.1341	0.1353	0.1359	0.137	0.137	0.1371	0.137	0.137	0.1384	0.1399	0.1425	0.145
B_01	W11970_spore_H4		0.1264	0.1191	0.1193	0.1191	0.1186	0.1186	0.1197	0.1207	0.1214	0.1232	0.1235	0.1242	0.1238	0.124	0.1246	0.1254	0.1262	0.127	0.1263	0.125	0.125	0.1249	0.125	0.1257	0.1274	0.1279	0.1291	0.1292	0.1302	0.1313	0.1322	0.133	0.1347	0.136	0.1374	0.1391	0.1406	0.1419	0.1431	0.1435	0.1445	0.1436	0.1457	0.1472	0.1473	0.1476	0.1483
A_07	W12509_spore_A5		0.1124	0.1126	0.1127	0.1129	0.1136	0.1141	0.1147	0.1147	0.1146	0.1146	0.114	0.1143	0.1143	0.1142	0.1143	0.1151	0.1153	0.1155	0.116	0.1163	0.1165	0.1168	0.1161	0.1149	0.1145	0.1137	0.1137	0.1134	0.1136	0.1143	0.1144	0.1146	0.1142	0.1138	0.1134	0.113	0.1131	0.1134	0.1136	0.1133	0.1135	0.1131	0.1133	0.1134	0.1134	0.1135	0.1132
B_07	W12509_spore_A5		0.1309	0.1284	0.1126	0.1126	0.1126	0.1129	0.1133	0.1133	0.1134	0.114	0.1143	0.1148	0.1151	0.1152	0.1154	0.1162	0.1163	0.1163	0.1172	0.1168	0.1167	0.1171	0.1167	0.1168	0.1168	0.1162	0.1173	0.118	0.1191	0.1197	0.1201	0.1204	0.1206	0.1209	0.1209	0.1207	0.1208	0.1204	0.1198	0.1189	0.1195	0.1194	0.1202	0.12	0.1198	0.1201	0.1198
G_07	W12509_spore_B5		0.1431	0.1472	0.113	0.1132	0.1137	0.1139	0.1143	0.115	0.1156	0.1175	0.1172	0.1182	0.1196	0.1203	0.121	0.1212	0.1211	0.1214	0.122	0.1222	0.1228	0.1244	0.1238	0.1255	0.1284	0.1298	0.1314	0.1333	0.1349	0.1372	0.1392	0.1417	0.1441	0.1474	0.1506	0.1544	0.1593	0.1639	0.1694	0.1749	0.1812	0.1867	0.1942	0.2017	0.2091	0.2168	0.2253
H_07	W12509_spore_B5		0.1214	0.1126	0.1129	0.1136	0.1139	0.1141	0.1146	0.1147	0.1147	0.1161	0.1157	0.116	0.116	0.116	0.1171	0.118	0.1183	0.1189	0.1196	0.1212	0.1222	0.1234	0.1226	0.1231	0.1254	0.1249	0.1257	0.1254	0.1253	0.1259	0.1273	0.1274	0.1281	0.1297	0.1305	0.1325	0.1322	0.1335	0.1364	0.139	0.1412	0.1452	0.1497	0.155	0.1606	0.1678	0.1756
C_08	W12509_spore_C3		0.133	0.1485	0.1126	0.1121	0.1119	0.112	0.1122	0.1125	0.1136	0.1159	0.1153	0.1155	0.1155	0.1163	0.1178	0.1198	0.1213	0.1208	0.1213	0.122	0.1246	0.1292	0.1328	0.135	0.1388	0.142	0.1459	0.1513	0.1547	0.1567	0.1604	0.1636	0.1669	0.1709	0.1752	0.1808	0.1847	0.1892	0.1935	0.1999	0.2057	0.2107	0.2161	0.2229	0.228	0.2333	0.2403
D_08	W12509_spore_C3		0.1316	0.1444	0.111	0.1111	0.1116	0.1125	0.1133	0.1138	0.1142	0.1147	0.1146	0.1153	0.1159	0.1163	0.1174	0.1184	0.1191	0.1196	0.1204	0.1224	0.1275	0.1329	0.1364	0.1399	0.1453	0.1486	0.1517	0.1555	0.1591	0.1618	0.164	0.1665	0.1693	0.1719	0.1757	0.179	0.1832	0.1878	0.1929	0.1978	0.2031	0.2089	0.2149	0.2211	0.2268	0.2342	0.2404
A_08	W12509_spore_F4		0.111	0.1109	0.1108	0.111	0.1116	0.1115	0.1114	0.1114	0.1118	0.1127	0.1129	0.1137	0.1142	0.1154	0.1157	0.1157	0.1163	0.117	0.1176	0.1182	0.1187	0.1187	0.1192	0.1206	0.1206	0.121	0.1221	0.1234	0.1242	0.1241	0.1237	0.1239	0.1245	0.1253	0.1259	0.127	0.1277	0.1292	0.1318	0.1343	0.1395	0.1416	0.1451	0.1481	0.1513	0.1547	0.1587
B_08	W12509_spore_F4		0.1283	0.1341	0.1084	0.1084	0.1086	0.109	0.1093	0.1094	0.1096	0.1101	0.1099	0.1103	0.1107	0.1109	0.1113	0.1118	0.1121	0.1126	0.1142	0.1149	0.1163	0.1175	0.1183	0.1183	0.1181	0.1179	0.1188	0.12	0.1228	0.1259	0.1252	0.1259	0.1282	0.1309	0.1331	0.1354	0.1389	0.1431	0.1479	0.1525	0.1564	0.1595	0.1646	0.1677	0.1714	0.1772	0.1835
C_07	W12509_spore_G4		0.1231	0.1201	0.1051	0.1048	0.105	0.1049	0.1049	0.1049	0.1049	0.1054	0.1049	0.1051	0.105	0.1048	0.105	0.1049	0.1047	0.1043	0.1049	0.1048	0.1049	0.1052	0.1049	0.1048	0.1054	0.1048	0.105	0.1048	0.1047	0.1048	0.1048	0.1049	0.1047	0.105	0.1048	0.1052	0.105	0.1048	0.1049	0.1047	0.1047	0.1044	0.1049	0.1051	0.1047	0.1048	0.1048
D_07	W12509_spore_G4		0.136	0.147	0.1158	0.1162	0.1169	0.1171	0.1174	0.117	0.1171	0.1179	0.1176	0.118	0.1189	0.1191	0.1196	0.1194	0.1194	0.1194	0.1197	0.1201	0.1205	0.1213	0.1216	0.1227	0.1235	0.1234	0.124	0.1242	0.1245	0.126	0.1268	0.1278	0.1285	0.13	0.1308	0.1319	0.1324	0.1333	0.134	0.1341	0.1344	0.1338	0.1354	0.1364	0.137	0.1381	0.1394
E_07	W12509_spore_H3		0.1297	0.1117	0.1106	0.1109	0.1115	0.1111	0.1112	0.1118	0.1124	0.1139	0.1137	0.1145	0.1153	0.1152	0.1163	0.1165	0.1158	0.1157	0.1157	0.1157	0.1153	0.1158	0.1157	0.1165	0.1183	0.1173	0.1172	0.1174	0.1173	0.1161	0.1157	0.1153	0.1155	0.1166	0.1168	0.1176	0.1171	0.1163	0.1165	0.1166	0.1162	0.116	0.1163	0.1163	0.1151	0.1147	0.1144
F_07	W12509_spore_H3		0.1387	0.1454	0.1131	0.1139	0.1143	0.1132	0.1125	0.1122	0.1119	0.1129	0.1124	0.1132	0.1131	0.1129	0.1137	0.1136	0.1135	0.1134	0.1137	0.1136	0.1139	0.1148	0.1148	0.1156	0.1173	0.1165	0.1166	0.1158	0.1155	0.1152	0.1151	0.1149	0.1146	0.1152	0.1152	0.1153	0.1144	0.1145	0.1144	0.1147	0.115	0.1146	0.115	0.1155	0.1153	0.1155	0.1157
E_08	W12533_spore_A1		0.1317	0.1375	0.1085	0.1083	0.1085	0.1086	0.109	0.1092	0.1092	0.1102	0.1097	0.1103	0.1105	0.1105	0.1112	0.1112	0.1112	0.1115	0.1119	0.1122	0.1126	0.1138	0.1137	0.114	0.1152	0.1148	0.115	0.1151	0.1154	0.1154	0.1159	0.1162	0.1166	0.1176	0.118	0.1192	0.1197	0.1205	0.1224	0.1234	0.1249	0.1261	0.1276	0.1289	0.1293	0.13	0.1314
F_08	W12533_spore_A1		0.1386	0.15	0.1118	0.1118	0.1119	0.1121	0.1123	0.1126	0.1126	0.1137	0.1133	0.1139	0.1143	0.1141	0.1148	0.1148	0.115	0.1154	0.116	0.1165	0.1169	0.1182	0.1181	0.1187	0.1205	0.1203	0.121	0.1215	0.1224	0.1237	0.1251	0.1262	0.1272	0.1282	0.1289	0.13	0.1301	0.1304	0.1312	0.1317	0.1328	0.1334	0.1348	0.1366	0.1378	0.1394	0.1416
C_09	W12533_spore_A3		0.1362	0.1543	0.113	0.113	0.1136	0.114	0.1146	0.1152	0.116	0.1175	0.1179	0.1193	0.1205	0.1219	0.1236	0.1255	0.1273	0.129	0.1319	0.1339	0.1368	0.1402	0.143	0.147	0.1526	0.1572	0.1625	0.1683	0.1748	0.1822	0.1898	0.1981	0.2072	0.2171	0.2276	0.2398	0.2524	0.2664	0.2813	0.2985	0.3164	0.3359	0.3553	0.3775	0.4009	0.4261	0.4533
D_09	W12533_spore_A3		0.1348	0.1516	0.1119	0.1119	0.1125	0.113	0.1137	0.1144	0.115	0.1166	0.117	0.1182	0.1195	0.1206	0.1222	0.1238	0.1254	0.1269	0.1292	0.1308	0.133	0.1359	0.1375	0.14	0.1439	0.147	0.1526	0.1582	0.1641	0.1704	0.1768	0.1842	0.1921	0.201	0.2109	0.2218	0.2337	0.2461	0.2601	0.2769	0.2933	0.3105	0.3308	0.3531	0.3755	0.4007	0.4269
E_09	W12533_spore_A5		0.1341	0.1471	0.1085	0.1083	0.1087	0.1089	0.1094	0.1096	0.1099	0.1111	0.1108	0.1115	0.1122	0.1124	0.1134	0.1139	0.1146	0.1155	0.1168	0.118	0.1196	0.1218	0.1228	0.1241	0.1268	0.1277	0.1298	0.1318	0.1342	0.1379	0.1411	0.145	0.1486	0.1538	0.1603	0.1695	0.1797	0.1906	0.2023	0.2141	0.2254	0.2385	0.252	0.2677	0.2836	0.3008	0.3196
F_09	W12533_spore_A5		0.1376	0.1498	0.1098	0.1097	0.11	0.1102	0.1106	0.1109	0.1111	0.1123	0.1118	0.1125	0.1132	0.1133	0.1144	0.1148	0.1155	0.1165	0.1177	0.1189	0.1203	0.1226	0.1231	0.1247	0.1274	0.1284	0.1309	0.1331	0.1357	0.1388	0.1419	0.1452	0.1488	0.1514	0.1544	0.1587	0.1637	0.1702	0.1777	0.1865	0.1961	0.2062	0.2175	0.2297	0.2408	0.2533	0.268
G_08	W12533_spore_B3		0.1436	0.1498	0.1115	0.1114	0.1116	0.1117	0.1119	0.112	0.1119	0.1131	0.1123	0.1127	0.113	0.1128	0.1136	0.1135	0.1134	0.1139	0.1141	0.1142	0.1146	0.1159	0.1151	0.1156	0.1173	0.1171	0.1179	0.1187	0.1193	0.1198	0.1201	0.1203	0.1206	0.1215	0.1221	0.1239	0.1239	0.1242	0.125	0.1254	0.1263	0.1272	0.1288	0.131	0.1319	0.1338	0.1359
H_08	W12533_spore_B3		0.1181	0.1116	0.1113	0.1114	0.1117	0.1119	0.1122	0.1124	0.1125	0.1138	0.1131	0.1138	0.1143	0.114	0.1149	0.1151	0.1152	0.1159	0.1165	0.1169	0.1172	0.1182	0.1172	0.1172	0.1186	0.118	0.1182	0.118	0.1181	0.1185	0.1192	0.1202	0.1214	0.1225	0.1228	0.124	0.1242	0.125	0.1255	0.1255	0.1263	0.1267	0.1272	0.1285	0.1288	0.1299	0.1311
A_09	W12533_spore_C5		0.1123	0.1121	0.1121	0.1123	0.1124	0.1126	0.1128	0.1132	0.1134	0.1141	0.1141	0.1147	0.1151	0.1154	0.1154	0.1156	0.1154	0.1152	0.1156	0.1155	0.116	0.1165	0.1167	0.1167	0.1173	0.1176	0.1183	0.1187	0.1188	0.119	0.1191	0.1195	0.1197	0.12	0.1205	0.1215	0.1222	0.1226	0.123	0.1229	0.1238	0.1244	0.1253	0.1249	0.1244	0.125	0.1254
B_09	W12533_spore_C5		0.1316	0.15	0.1098	0.1099	0.1101	0.1103	0.1104	0.1107	0.1108	0.1114	0.1112	0.1117	0.1119	0.1122	0.1126	0.1131	0.1132	0.1133	0.1141	0.1144	0.115	0.1156	0.1159	0.1169	0.1187	0.1194	0.1206	0.1208	0.1209	0.1216	0.1226	0.1233	0.1241	0.1242	0.1252	0.1265	0.1275	0.1292	0.1316	0.1343	0.1375	0.1403	0.1442	0.1466	0.1492	0.153	0.1565
G_09	W12533_spore_D1		0.1422	0.1496	0.1091	0.109	0.1093	0.1096	0.1099	0.1103	0.1105	0.1119	0.1114	0.1121	0.1129	0.113	0.1141	0.1146	0.1153	0.1163	0.1176	0.1187	0.1199	0.1222	0.1225	0.1238	0.1263	0.1266	0.1285	0.1302	0.1322	0.1341	0.1365	0.1397	0.1429	0.1473	0.1514	0.1568	0.1625	0.1693	0.1766	0.1847	0.1946	0.2055	0.2186	0.2344	0.2495	0.2668	0.2867
H_09	W12533_spore_D1		0.1145	0.1086	0.1083	0.1084	0.1086	0.1087	0.109	0.1093	0.1093	0.1106	0.1099	0.1107	0.1112	0.1112	0.1123	0.1125	0.1129	0.1138	0.1145	0.1153	0.116	0.1176	0.1174	0.1181	0.1201	0.1201	0.1212	0.122	0.1229	0.1238	0.1246	0.1251	0.126	0.1273	0.1288	0.1324	0.1348	0.1381	0.1427	0.147	0.1523	0.1583	0.1656	0.1745	0.1837	0.1942	0.2079
E_06	W13533_spore_A5		0.1297	0.1241	0.1085	0.1086	0.1089	0.109	0.1096	0.1099	0.1102	0.1114	0.111	0.112	0.1126	0.113	0.114	0.1149	0.1157	0.1167	0.1182	0.1195	0.1209	0.1232	0.1239	0.1258	0.1286	0.13	0.1323	0.1347	0.1374	0.1406	0.1444	0.1486	0.1535	0.1596	0.1655	0.1727	0.1805	0.1882	0.1986	0.2103	0.2222	0.237	0.2544	0.2742	0.2937	0.3162	0.3403
F_06	W13533_spore_A5		0.133	0.1131	0.109	0.109	0.1093	0.1096	0.1099	0.1102	0.1105	0.1117	0.1114	0.1122	0.1129	0.1134	0.1145	0.1153	0.1161	0.1174	0.1188	0.1199	0.1212	0.1235	0.1242	0.1257	0.1285	0.1297	0.1319	0.1342	0.137	0.1401	0.1438	0.1477	0.1526	0.1581	0.1634	0.1704	0.1772	0.185	0.1948	0.2064	0.2201	0.2353	0.2534	0.2733	0.2938	0.3168	0.3429
C_06	W13533_spore_B4		0.1269	0.1247	0.108	0.1077	0.1077	0.1079	0.1081	0.1084	0.1092	0.1093	0.1091	0.1097	0.1101	0.1106	0.1112	0.1117	0.1126	0.1128	0.1144	0.1153	0.1162	0.1176	0.1182	0.1193	0.1212	0.1222	0.124	0.1255	0.1273	0.129	0.1311	0.133	0.1352	0.138	0.1405	0.1437	0.1469	0.1508	0.1553	0.1611	0.1679	0.1758	0.1858	0.1964	0.2072	0.2206	0.2362
D_06	W13533_spore_B4		0.1313	0.1408	0.1102	0.1102	0.1106	0.1108	0.1112	0.1115	0.1117	0.1128	0.1127	0.1133	0.114	0.1143	0.1153	0.1161	0.1169	0.1177	0.1194	0.1209	0.1224	0.1246	0.1256	0.1273	0.1301	0.1315	0.1339	0.1364	0.1389	0.1415	0.1446	0.1493	0.1553	0.163	0.1723	0.1824	0.1919	0.2012	0.2102	0.2215	0.2329	0.2448	0.2596	0.2753	0.291	0.308	0.3261
A_06	W13534_spore_G2		0.1102	0.1101	0.1103	0.1103	0.1105	0.1106	0.111	0.1113	0.1117	0.1124	0.1125	0.1132	0.1138	0.1139	0.114	0.1146	0.1153	0.1178	0.1188	0.1182	0.1187	0.1202	0.1213	0.122	0.123	0.123	0.1231	0.1231	0.1232	0.1227	0.1233	0.1246	0.1256	0.1271	0.1285	0.1291	0.1298	0.1299	0.1293	0.1296	0.1314	0.1341	0.136	0.1379	0.1393	0.1415	0.1435
B_06	W13534_spore_G2		0.1277	0.12	0.1096	0.11	0.1103	0.1106	0.111	0.1111	0.1114	0.1119	0.1117	0.1119	0.1122	0.1124	0.1127	0.1131	0.1133	0.1132	0.1141	0.1146	0.115	0.116	0.1168	0.1178	0.1186	0.1187	0.1203	0.1207	0.1201	0.1193	0.1198	0.1211	0.1219	0.1221	0.1234	0.1247	0.1258	0.1281	0.1312	0.1345	0.1377	0.1402	0.144	0.1456	0.1467	0.149	0.1508
G_05	W13534_spore_G4		0.1436	0.1398	0.1139	0.1137	0.1136	0.1138	0.1141	0.1143	0.1143	0.1156	0.115	0.1157	0.1162	0.1164	0.1173	0.1169	0.117	0.117	0.1171	0.1175	0.1182	0.1194	0.1196	0.1195	0.1212	0.1212	0.122	0.1236	0.1246	0.1253	0.1256	0.1269	0.1275	0.1271	0.1252	0.1251	0.1238	0.1237	0.1241	0.1248	0.1244	0.1253	0.1268	0.1277	0.1282	0.1293	0.1311
H_05	W13534_spore_G4		0.1137	0.1095	0.1092	0.1093	0.1097	0.11	0.1105	0.1107	0.1111	0.1129	0.1122	0.1129	0.1133	0.1136	0.1149	0.1148	0.1148	0.1155	0.1162	0.117	0.1173	0.1182	0.1175	0.1184	0.1206	0.1206	0.1218	0.1216	0.1208	0.1201	0.1195	0.1184	0.1177	0.117	0.1155	0.1152	0.1141	0.1137	0.1136	0.1134	0.1134	0.1139	0.1143	0.1152	0.1142	0.1141	0.1142
C_05	W13535_spore_B6		0.1311	0.1403	0.1138	0.1136	0.1142	0.1145	0.1152	0.1157	0.1166	0.1177	0.1175	0.1182	0.1188	0.1193	0.1203	0.1209	0.1216	0.1221	0.124	0.1253	0.1257	0.1273	0.1282	0.1298	0.1318	0.1332	0.1359	0.1391	0.142	0.1454	0.1484	0.1502	0.1541	0.1574	0.1612	0.1658	0.1708	0.1736	0.1764	0.1788	0.1814	0.1831	0.1873	0.1901	0.1929	0.1962	0.1984
D_05	W13535_spore_B6		0.1323	0.1384	0.1114	0.1114	0.1116	0.1119	0.1123	0.1127	0.1129	0.114	0.1139	0.1147	0.1152	0.1154	0.1162	0.1167	0.1172	0.1175	0.1188	0.1196	0.1204	0.1217	0.1218	0.1223	0.1237	0.1242	0.1256	0.1271	0.1281	0.1295	0.1316	0.1339	0.1362	0.1388	0.1412	0.1449	0.1479	0.1517	0.1567	0.1623	0.1679	0.1735	0.1795	0.1837	0.1889	0.193	0.197
G_04	W13535_spore_F3		0.1444	0.1723	0.1129	0.1131	0.1135	0.1163	0.1254	0.134	0.1447	0.1421	0.1451	0.1484	0.1504	0.1514	0.1528	0.1531	0.1528	0.1528	0.1533	0.1527	0.1504	0.1485	0.1451	0.1424	0.1401	0.136	0.1334	0.1309	0.1302	0.1304	0.1304	0.1308	0.1308	0.1322	0.1336	0.1368	0.1385	0.141	0.143	0.145	0.1474	0.1496	0.152	0.1553	0.1566	0.1583	0.1611
H_04	W13535_spore_F3		0.1138	0.111	0.1108	0.1109	0.111	0.1114	0.1117	0.112	0.1121	0.1135	0.1128	0.1135	0.114	0.114	0.115	0.1149	0.1152	0.1156	0.1162	0.1169	0.1177	0.119	0.1184	0.1186	0.1204	0.1195	0.12	0.1197	0.1201	0.1205	0.1209	0.1213	0.1212	0.1215	0.1212	0.1215	0.1207	0.1204	0.1205	0.12	0.1205	0.1207	0.1212	0.1217	0.1208	0.1212	0.1219
A_05	W13535_spore_H4		0.1122	0.1124	0.1124	0.1125	0.1128	0.1131	0.1136	0.1141	0.1146	0.1154	0.1158	0.1165	0.1174	0.1182	0.1187	0.1198	0.1207	0.1215	0.1218	0.1216	0.1213	0.1212	0.1213	0.1218	0.1223	0.1217	0.1221	0.1224	0.1236	0.125	0.1257	0.1266	0.1276	0.1288	0.1296	0.1304	0.1311	0.1326	0.1344	0.1356	0.137	0.1395	0.144	0.1488	0.1532	0.1583	0.165
B_05	W13535_spore_H4		0.1301	0.143	0.1108	0.1111	0.1117	0.1121	0.1126	0.1128	0.1134	0.1142	0.1144	0.1149	0.1155	0.116	0.1165	0.1173	0.1179	0.1182	0.1197	0.1207	0.1214	0.1227	0.124	0.1253	0.1276	0.1293	0.132	0.1346	0.1376	0.14	0.1437	0.1464	0.1484	0.1505	0.1533	0.1562	0.1583	0.1606	0.1638	0.1669	0.1712	0.1756	0.1823	0.1871	0.1913	0.1961	0.201
A_04	W13536_spore_A1		0.1134	0.1135	0.1138	0.1137	0.1138	0.1139	0.1142	0.1143	0.1147	0.1152	0.1153	0.1155	0.1159	0.1163	0.1165	0.1168	0.1169	0.1172	0.1179	0.1183	0.1188	0.1191	0.1194	0.1199	0.1212	0.1217	0.1218	0.122	0.1226	0.1228	0.1226	0.1219	0.1213	0.1213	0.1212	0.1212	0.1215	0.1212	0.1211	0.1205	0.1205	0.1211	0.1224	0.1222	0.1222	0.1231	0.1243
B_04	W13536_spore_A1		0.1341	0.1524	0.1107	0.1109	0.1112	0.1115	0.112	0.112	0.1125	0.1127	0.1123	0.1125	0.1127	0.1129	0.1132	0.1138	0.1139	0.1138	0.1148	0.1152	0.1159	0.1169	0.1175	0.1185	0.1204	0.1208	0.1219	0.1225	0.1228	0.1234	0.124	0.1243	0.1247	0.1249	0.1261	0.1281	0.1295	0.1314	0.1341	0.1359	0.138	0.1394	0.1425	0.1444	0.1462	0.148	0.1494
E_04	W13536_spore_A2		0.136	0.1435	0.1112	0.111	0.1114	0.1115	0.1117	0.1119	0.1122	0.1129	0.1124	0.1128	0.1134	0.1134	0.114	0.1143	0.1144	0.1144	0.115	0.1152	0.1152	0.1155	0.1148	0.1152	0.1164	0.116	0.1163	0.1164	0.1165	0.1167	0.1172	0.1183	0.1195	0.1208	0.1213	0.1224	0.1223	0.1224	0.1231	0.1238	0.1249	0.1259	0.1272	0.1279	0.1276	0.1282	0.1289
F_04	W13536_spore_A2		0.1425	0.1473	0.1113	0.1114	0.1114	0.1118	0.1122	0.1122	0.1124	0.1134	0.1127	0.1133	0.1138	0.1137	0.1146	0.1149	0.1151	0.1158	0.1161	0.1162	0.1169	0.1183	0.1178	0.1181	0.1197	0.1193	0.1197	0.1203	0.1213	0.1215	0.1215	0.122	0.1222	0.1227	0.1231	0.1248	0.125	0.1256	0.126	0.1249	0.1243	0.1243	0.1248	0.1261	0.1255	0.1258	0.1263
C_04	W13536_spore_E1		0.1306	0.1485	0.1103	0.11	0.1103	0.1103	0.1107	0.1108	0.111	0.1117	0.1114	0.1119	0.1123	0.1124	0.113	0.1134	0.1136	0.1133	0.1144	0.1151	0.116	0.1171	0.117	0.1174	0.1182	0.118	0.1187	0.1202	0.1215	0.1225	0.1232	0.1235	0.1235	0.1237	0.1236	0.1239	0.1255	0.1269	0.129	0.1306	0.1316	0.1331	0.1352	0.1376	0.1375	0.1386	0.139
D_04	W13536_spore_E1		0.1335	0.1472	0.1103	0.1103	0.1107	0.111	0.1112	0.1115	0.1118	0.1129	0.1127	0.1135	0.114	0.1142	0.1148	0.1149	0.1149	0.1148	0.1156	0.1157	0.1158	0.1169	0.1165	0.1169	0.1186	0.1186	0.1191	0.1189	0.119	0.1192	0.1195	0.1199	0.1199	0.1202	0.1205	0.1216	0.1216	0.1214	0.1216	0.1214	0.1212	0.1208	0.1212	0.1211	0.1216	0.1227	0.1244
C_03	W13537_spore_C5		0.135	0.1538	0.1114	0.1115	0.1118	0.1121	0.1125	0.1127	0.1129	0.1138	0.1135	0.1141	0.1145	0.1148	0.1154	0.1159	0.1164	0.1165	0.1177	0.1186	0.1196	0.1207	0.121	0.1216	0.1228	0.1226	0.1231	0.123	0.1227	0.1229	0.1235	0.1238	0.1243	0.125	0.1257	0.127	0.1279	0.1288	0.1296	0.1305	0.1325	0.1341	0.1378	0.1413	0.1442	0.1483	0.1521
D_03	W13537_spore_C5		0.1366	0.1511	0.1119	0.112	0.1124	0.1124	0.1125	0.1127	0.1126	0.1135	0.113	0.1137	0.1141	0.1142	0.1148	0.115	0.1152	0.1155	0.1166	0.1171	0.1179	0.1197	0.1199	0.1201	0.1214	0.1215	0.1221	0.1228	0.1235	0.1243	0.1253	0.1265	0.1271	0.1279	0.1286	0.1299	0.1308	0.1318	0.1343	0.1372	0.1398	0.1432	0.1471	0.1499	0.1525	0.1556	0.158
E_03	W13537_spore_E3		0.1339	0.1257	0.1114	0.1112	0.1114	0.1115	0.1116	0.1117	0.1117	0.1125	0.1119	0.1124	0.1127	0.1126	0.1129	0.1131	0.113	0.1129	0.1136	0.1137	0.114	0.1152	0.1148	0.1153	0.1165	0.1164	0.1173	0.1174	0.118	0.1181	0.1183	0.1188	0.1191	0.1199	0.1202	0.121	0.121	0.1212	0.1215	0.1213	0.1212	0.1209	0.1219	0.1233	0.1239	0.1252	0.1264
F_03	W13537_spore_E3		0.1382	0.1392	0.1114	0.1113	0.1116	0.1117	0.1121	0.1123	0.1123	0.1136	0.113	0.1135	0.114	0.1139	0.1146	0.1146	0.1148	0.1149	0.1152	0.1153	0.1156	0.1164	0.1157	0.1161	0.1173	0.1169	0.1178	0.1185	0.1192	0.1202	0.1213	0.1221	0.1228	0.1239	0.1245	0.1263	0.1271	0.1282	0.1297	0.1301	0.1312	0.1319	0.1337	0.1358	0.1375	0.1398	0.1424
G_03	W13537_spore_G6		0.1421	0.1444	0.1118	0.1116	0.1118	0.1119	0.1122	0.1125	0.1125	0.1135	0.1131	0.1139	0.1144	0.1141	0.1148	0.115	0.1149	0.1152	0.1156	0.1155	0.1159	0.1171	0.1161	0.1164	0.1182	0.1185	0.1193	0.12	0.1209	0.1215	0.1226	0.1231	0.1235	0.1243	0.1247	0.1257	0.126	0.1267	0.128	0.1289	0.1299	0.1305	0.1319	0.134	0.1351	0.1366	0.138
H_03	W13537_spore_G6		0.111	0.1104	0.11	0.1101	0.1105	0.1108	0.1111	0.1113	0.1113	0.1124	0.1115	0.1122	0.1125	0.1124	0.1129	0.1126	0.1124	0.113	0.1129	0.1129	0.1129	0.1139	0.1131	0.1131	0.1146	0.1135	0.1138	0.1139	0.1138	0.1135	0.1136	0.1137	0.114	0.1147	0.1148	0.116	0.1154	0.1154	0.116	0.1158	0.1161	0.1163	0.1169	0.118	0.1175	0.1177	0.1181
A_03	W13538_spore_A1		0.1124	0.1125	0.1127	0.113	0.1133	0.1138	0.1144	0.115	0.1153	0.1155	0.1161	0.117	0.1179	0.1191	0.1204	0.1215	0.1214	0.1221	0.1232	0.1254	0.1239	0.1219	0.1217	0.1215	0.1215	0.1223	0.1219	0.1215	0.122	0.1222	0.1232	0.1245	0.1239	0.1225	0.1227	0.1226	0.123	0.1236	0.1251	0.1262	0.1287	0.131	0.1337	0.134	0.1358	0.1381	0.1407
B_03	W13538_spore_A1		0.139	0.1593	0.1125	0.1124	0.1126	0.113	0.1136	0.114	0.1145	0.1153	0.1155	0.1156	0.1159	0.1158	0.1157	0.1164	0.1169	0.1168	0.1177	0.1182	0.1187	0.1207	0.1211	0.1218	0.1225	0.1235	0.1263	0.1281	0.1314	0.1346	0.1369	0.1383	0.1402	0.1415	0.1433	0.1454	0.1456	0.1464	0.1487	0.1503	0.1515	0.1523	0.1542	0.1553	0.1565	0.1575	0.1584
E_02	W13538_spore_C2		0.1457	0.1535	0.118	0.1183	0.1187	0.1187	0.1195	0.12	0.1204	0.1215	0.1211	0.1219	0.1222	0.1218	0.1222	0.1224	0.1229	0.1233	0.1244	0.1246	0.1247	0.1257	0.1252	0.1256	0.1268	0.1264	0.1266	0.1272	0.1279	0.1285	0.1294	0.1302	0.131	0.1321	0.1325	0.1337	0.1339	0.134	0.1343	0.1347	0.1349	0.1353	0.1367	0.1382	0.1386	0.1395	0.1406
F_02	W13538_spore_C2		0.1506	0.1517	0.118	0.1177	0.1177	0.1173	0.1175	0.1174	0.1172	0.1181	0.1171	0.1175	0.1177	0.1174	0.1182	0.1183	0.1181	0.1184	0.1188	0.1186	0.1191	0.1203	0.1198	0.1198	0.1211	0.1204	0.1209	0.1208	0.121	0.1208	0.121	0.1212	0.1213	0.1218	0.122	0.123	0.1231	0.1232	0.1238	0.1237	0.1242	0.1247	0.1256	0.1262	0.1256	0.1257	0.1264
G_02	W13538_spore_D5		0.1513	0.1407	0.1193	0.1191	0.1194	0.1192	0.1196	0.1198	0.1199	0.1208	0.1203	0.1213	0.122	0.1219	0.1228	0.123	0.1229	0.1229	0.1234	0.1239	0.1244	0.1258	0.1253	0.1255	0.127	0.1264	0.127	0.1271	0.1274	0.128	0.1287	0.1294	0.13	0.1309	0.1311	0.1325	0.1327	0.1332	0.1338	0.1341	0.1343	0.1346	0.1357	0.1367	0.1367	0.1372	0.138
H_02	W13538_spore_D5		0.1177	0.1165	0.1163	0.1165	0.117	0.1174	0.1179	0.1179	0.1179	0.119	0.118	0.1184	0.1184	0.1183	0.1192	0.1192	0.119	0.1196	0.1197	0.1196	0.1197	0.1206	0.1197	0.1199	0.1219	0.1216	0.1219	0.1221	0.122	0.1219	0.1223	0.1229	0.1234	0.1242	0.1244	0.1254	0.1255	0.1258	0.1268	0.1271	0.128	0.1288	0.1305	0.132	0.1323	0.1335	0.1345
G_01	W13539_spore_A6		0.1289	0.1259	0.1259	0.1263	0.1268	0.1273	0.1278	0.127	0.1264	0.1277	0.1266	0.1267	0.1265	0.1263	0.1264	0.1257	0.1258	0.1262	0.1271	0.1282	0.129	0.1307	0.1313	0.1334	0.1359	0.1354	0.1352	0.1354	0.1363	0.1373	0.1378	0.1384	0.1382	0.1383	0.138	0.1393	0.1395	0.1386	0.1393	0.1408	0.1418	0.143	0.1449	0.147	0.1475	0.1491	0.1508
H_01	W13539_spore_A6		0.118	0.1186	0.119	0.1192	0.1194	0.1186	0.1188	0.1194	0.1196	0.1214	0.1217	0.1235	0.1251	0.1259	0.1269	0.1271	0.1274	0.1284	0.1287	0.13	0.1303	0.1315	0.1301	0.1293	0.1307	0.1303	0.13	0.1301	0.1304	0.1306	0.1312	0.132	0.1319	0.1318	0.1312	0.132	0.1318	0.1323	0.1329	0.1334	0.1342	0.1351	0.1362	0.1378	0.1385	0.1394	0.1403
C_02	W13539_spore_C1		0.1499	0.1695	0.1243	0.1246	0.124	0.1236	0.1231	0.1225	0.1218	0.1219	0.1218	0.1227	0.1231	0.1236	0.1248	0.1244	0.1241	0.1236	0.1245	0.1249	0.1254	0.1258	0.1258	0.1265	0.1279	0.1278	0.1283	0.1289	0.1291	0.1292	0.1297	0.1299	0.1307	0.1318	0.1318	0.1325	0.1343	0.1347	0.1349	0.1343	0.1353	0.1349	0.1365	0.138	0.1387	0.1411	0.1425
D_02	W13539_spore_C1		0.1498	0.1624	0.123	0.1228	0.122	0.1214	0.122	0.1226	0.1228	0.1244	0.1249	0.1259	0.1262	0.1261	0.1264	0.1267	0.127	0.1275	0.1293	0.1314	0.1325	0.1342	0.1352	0.1375	0.1399	0.1403	0.14	0.1392	0.1393	0.14	0.1406	0.1417	0.1419	0.1433	0.1433	0.1442	0.1443	0.145	0.147	0.1475	0.1487	0.1494	0.151	0.152	0.1529	0.1541	0.1549
A_02	W13539_spore_F5		0.1251	0.1249	0.1252	0.1253	0.1267	0.1265	0.1266	0.1278	0.1279	0.1291	0.1292	0.1286	0.1281	0.1276	0.1284	0.1293	0.1305	0.1303	0.1293	0.1281	0.1274	0.1272	0.1278	0.1292	0.1315	0.132	0.1322	0.1317	0.1306	0.1279	0.1286	0.1292	0.1288	0.1287	0.1283	0.1287	0.1291	0.1296	0.1301	0.1302	0.1314	0.1323	0.1335	0.1335	0.1334	0.1328	0.1333
B_02	W13539_spore_F5		0.1492	0.1642	0.1206	0.1204	0.1207	0.1199	0.1193	0.119	0.1197	0.1204	0.1207	0.1213	0.1223	0.1232	0.1247	0.1249	0.1251	0.1244	0.1251	0.1243	0.1246	0.1257	0.1258	0.1267	0.1297	0.1306	0.1305	0.1293	0.1283	0.1284	0.1297	0.129	0.1281	0.1271	0.1275	0.1288	0.1283	0.1282	0.1299	0.1308	0.1319	0.1319	0.1335	0.1346	0.1371	0.1387	0.1408
G_10	W13762_spore_A3		0.1481	0.1591	0.1088	0.1088	0.1091	0.1093	0.1097	0.11	0.1101	0.1116	0.111	0.1118	0.1124	0.1126	0.1137	0.114	0.115	0.1161	0.1174	0.1186	0.1201	0.1223	0.1229	0.1244	0.1273	0.1283	0.1303	0.1325	0.1349	0.1375	0.1405	0.144	0.1477	0.1522	0.1568	0.1642	0.1706	0.1779	0.1869	0.1966	0.2082	0.2209	0.2343	0.2496	0.2644	0.2813	0.2998
H_10	W13762_spore_A3		0.1145	0.109	0.1089	0.109	0.1093	0.1095	0.1098	0.1102	0.1103	0.1118	0.1112	0.112	0.1126	0.1129	0.1142	0.1147	0.1154	0.1166	0.1175	0.1185	0.1199	0.122	0.1226	0.1242	0.1271	0.128	0.1303	0.1322	0.1348	0.137	0.1398	0.1427	0.1466	0.1512	0.1553	0.162	0.1681	0.1753	0.1837	0.1929	0.2041	0.2163	0.2305	0.2475	0.2652	0.2851	0.3086
A_10	W13762_spore_A6		0.1089	0.1093	0.1095	0.1097	0.1097	0.1099	0.1101	0.1102	0.1106	0.111	0.111	0.1113	0.1117	0.1119	0.112	0.1124	0.1125	0.1128	0.1132	0.1131	0.1133	0.1138	0.1142	0.1146	0.1156	0.1161	0.1169	0.1172	0.1178	0.1184	0.119	0.12	0.1208	0.1215	0.1222	0.1228	0.1235	0.1239	0.1243	0.1244	0.1253	0.126	0.1284	0.1307	0.1325	0.1351	0.1375
B_10	W13762_spore_A6		0.1335	0.155	0.109	0.1091	0.1092	0.1095	0.11	0.1102	0.1104	0.1111	0.111	0.1113	0.1114	0.1116	0.1117	0.1123	0.1125	0.1126	0.1134	0.1138	0.1145	0.1153	0.1157	0.1163	0.1173	0.1178	0.1188	0.1198	0.1209	0.122	0.1233	0.1244	0.1256	0.1271	0.1292	0.1317	0.1342	0.1367	0.1392	0.1416	0.1442	0.1458	0.1487	0.1509	0.1527	0.1553	0.1578
A_11	W13762_spore_C6		0.1094	0.1094	0.1096	0.1096	0.1098	0.1101	0.1102	0.1106	0.1108	0.1114	0.1115	0.112	0.1125	0.113	0.1134	0.1142	0.1151	0.1157	0.1169	0.1178	0.119	0.1204	0.1219	0.1237	0.1261	0.1283	0.1311	0.1342	0.1379	0.1421	0.1463	0.1505	0.1547	0.1599	0.1653	0.1715	0.1781	0.1855	0.193	0.2008	0.2091	0.2187	0.2283	0.239	0.2521	0.2667	0.2816
B_11	W13762_spore_C6		0.1355	0.152	0.1079	0.108	0.1082	0.1084	0.1086	0.1088	0.1091	0.1097	0.1098	0.1102	0.1106	0.1111	0.1115	0.1123	0.113	0.1135	0.1151	0.1161	0.1175	0.1186	0.1198	0.1212	0.1228	0.1241	0.126	0.1276	0.1296	0.1321	0.1352	0.1384	0.1421	0.1459	0.151	0.1563	0.1611	0.1665	0.1729	0.1805	0.1881	0.1965	0.2073	0.2177	0.2289	0.2427	0.2572
C_10	W13762_spore_D3		0.133	0.1329	0.1117	0.1117	0.1123	0.1126	0.113	0.1134	0.1135	0.1145	0.1145	0.115	0.1152	0.1152	0.1159	0.1164	0.117	0.1171	0.1184	0.119	0.1199	0.1214	0.1218	0.1225	0.1243	0.1248	0.1263	0.1276	0.1294	0.1319	0.1347	0.1381	0.1416	0.1453	0.1483	0.1522	0.1551	0.1581	0.1611	0.1637	0.167	0.17	0.1745	0.1787	0.1826	0.188	0.1936
D_10	W13762_spore_D3		0.1397	0.1553	0.1162	0.116	0.1166	0.1167	0.1171	0.1175	0.1176	0.1187	0.1185	0.119	0.1196	0.1199	0.1205	0.1211	0.1216	0.1219	0.1232	0.1236	0.1243	0.1258	0.1263	0.1269	0.1287	0.1291	0.1301	0.131	0.1319	0.1327	0.1336	0.1347	0.1355	0.1365	0.1378	0.1391	0.1404	0.1411	0.1419	0.144	0.146	0.1473	0.1509	0.154	0.1573	0.1612	0.1648
C_11	W13762_spore_H4		0.1361	0.1524	0.1077	0.1074	0.1077	0.108	0.1085	0.1087	0.1091	0.11	0.1098	0.1105	0.1113	0.1117	0.1125	0.1133	0.1142	0.1149	0.1168	0.1179	0.1193	0.1213	0.1223	0.124	0.1266	0.1282	0.1307	0.1333	0.1368	0.1405	0.1448	0.1497	0.1546	0.1596	0.1648	0.1709	0.1771	0.1843	0.1922	0.201	0.2104	0.2191	0.2315	0.2436	0.2564	0.2709	0.2874
D_11	W13762_spore_H4		0.1344	0.1497	0.108	0.108	0.1084	0.1087	0.1091	0.1094	0.1098	0.1109	0.1109	0.1116	0.1123	0.1129	0.114	0.1148	0.1159	0.1167	0.1187	0.1201	0.1215	0.1238	0.1249	0.1267	0.1298	0.1318	0.1343	0.137	0.1414	0.1457	0.1498	0.1541	0.1585	0.1635	0.1691	0.1757	0.1832	0.192	0.2009	0.2125	0.221	0.2306	0.243	0.256	0.2697	0.2856	0.3036
A_12	YPD		0.1057	0.1056	0.1056	0.1055	0.1055	0.1054	0.1055	0.1055	0.1055	0.1058	0.1054	0.1056	0.1056	0.1055	0.1053	0.1055	0.1054	0.1052	0.1055	0.1054	0.1054	0.1056	0.1054	0.1053	0.1058	0.1054	0.1055	0.1054	0.1053	0.1054	0.1054	0.1055	0.1054	0.1055	0.1053	0.1057	0.1056	0.1054	0.1055	0.1053	0.1054	0.1048	0.1056	0.1056	0.1055	0.1055	0.1054
B_12	YPD		0.1062	0.1036	0.1036	0.1035	0.1034	0.1034	0.1034	0.1034	0.1033	0.1037	0.1033	0.1033	0.1034	0.1032	0.1032	0.1034	0.1032	0.1032	0.1033	0.1032	0.1032	0.1034	0.1031	0.1035	0.1035	0.1032	0.1034	0.1032	0.1031	0.1031	0.1031	0.1033	0.1032	0.1033	0.1032	0.1033	0.1033	0.1031	0.1033	0.103	0.1031	0.1027	0.1033	0.1034	0.1031	0.1032	0.1032
C_12	YPD		0.1087	0.105	0.1048	0.1044	0.1045	0.1045	0.1045	0.1046	0.1044	0.1051	0.1045	0.1046	0.1047	0.1044	0.1047	0.1046	0.1043	0.1039	0.1045	0.1044	0.1045	0.105	0.1044	0.1044	0.1051	0.1044	0.1045	0.1044	0.1044	0.1043	0.1044	0.1045	0.1044	0.1045	0.1043	0.1048	0.1046	0.1044	0.1046	0.1043	0.1045	0.1037	0.1045	0.1049	0.1044	0.1044	0.1044
D_12	YPD		0.105	0.1038	0.1036	0.1034	0.1035	0.1034	0.1035	0.1035	0.1034	0.1041	0.1034	0.1036	0.1036	0.1034	0.1036	0.1035	0.1034	0.1029	0.1035	0.1034	0.1034	0.1039	0.1034	0.1032	0.1041	0.1033	0.1035	0.1034	0.1034	0.1034	0.1034	0.1036	0.1034	0.1036	0.1032	0.1038	0.1035	0.1033	0.1035	0.1032	0.1032	0.1027	0.1035	0.1038	0.1033	0.1034	0.1034
E_11	YPD		0.1354	0.147	0.105	0.1047	0.1047	0.1046	0.1046	0.1047	0.1045	0.1053	0.1045	0.1048	0.1049	0.1045	0.1048	0.1046	0.1043	0.1043	0.1045	0.1044	0.1043	0.1052	0.1043	0.1043	0.1054	0.1045	0.1046	0.1043	0.1045	0.1044	0.1045	0.1046	0.1045	0.1049	0.1046	0.1052	0.1047	0.1045	0.1047	0.1045	0.1045	0.1043	0.1047	0.1055	0.1047	0.1047	0.105
E_12	YPD		0.1062	0.1039	0.1036	0.1033	0.1034	0.1033	0.1035	0.1035	0.1032	0.1041	0.1033	0.1036	0.1037	0.1034	0.1037	0.1035	0.1032	0.1033	0.1033	0.1032	0.1033	0.104	0.1032	0.1032	0.1042	0.1032	0.1034	0.1032	0.1032	0.1031	0.1032	0.1032	0.1031	0.1035	0.1032	0.1037	0.1034	0.103	0.1033	0.103	0.103	0.1027	0.1033	0.1038	0.1031	0.1032	0.1033
F_11	YPD		0.138	0.1512	0.1043	0.104	0.1041	0.1041	0.1041	0.1041	0.104	0.1048	0.104	0.1042	0.1044	0.104	0.1043	0.1041	0.104	0.1039	0.104	0.1039	0.104	0.1047	0.104	0.104	0.1049	0.1041	0.1041	0.1039	0.104	0.104	0.104	0.1042	0.1041	0.1043	0.1041	0.1046	0.1042	0.1039	0.1042	0.1039	0.104	0.1036	0.104	0.1046	0.104	0.1039	0.1042
F_12	YPD		0.1207	0.1063	0.106	0.1058	0.1057	0.1058	0.1058	0.1058	0.1058	0.1065	0.1057	0.106	0.1062	0.1058	0.1062	0.1059	0.1058	0.1057	0.1058	0.1057	0.1058	0.1064	0.1057	0.1057	0.1067	0.1059	0.106	0.1057	0.1056	0.1056	0.1057	0.1058	0.1056	0.1058	0.1057	0.1062	0.1059	0.1056	0.1059	0.1057	0.1057	0.1055	0.106	0.1063	0.1057	0.1057	0.1057
G_11	YPD		0.148	0.1577	0.1049	0.1041	0.1047	0.1049	0.1045	0.1041	0.104	0.1049	0.104	0.1043	0.1045	0.104	0.1044	0.1042	0.104	0.1041	0.104	0.104	0.104	0.105	0.104	0.1039	0.1051	0.1041	0.1041	0.1039	0.104	0.104	0.1039	0.104	0.1039	0.1043	0.104	0.1046	0.1042	0.1039	0.104	0.1038	0.1039	0.1038	0.1041	0.1046	0.1041	0.1041	0.1041
G_12	YPD		0.1239	0.1044	0.1041	0.1039	0.104	0.104	0.104	0.104	0.1039	0.1048	0.1039	0.1042	0.1043	0.1039	0.1044	0.104	0.1038	0.104	0.104	0.1039	0.1039	0.1048	0.1046	0.1038	0.1049	0.1038	0.1039	0.1039	0.1038	0.1039	0.1039	0.1059	0.1038	0.1041	0.1038	0.1045	0.1041	0.1037	0.104	0.1037	0.1038	0.1036	0.104	0.1045	0.1038	0.1039	0.104
H_11	YPD		0.1048	0.1042	0.104	0.1038	0.1038	0.1038	0.1039	0.1038	0.1036	0.1046	0.1038	0.104	0.1041	0.1037	0.1042	0.1038	0.1035	0.1037	0.1037	0.1036	0.1037	0.1046	0.1036	0.1035	0.1047	0.1036	0.1037	0.1036	0.1038	0.1038	0.1038	0.1039	0.1038	0.1039	0.1036	0.1043	0.1038	0.1035	0.1037	0.1033	0.1034	0.1033	0.1036	0.1042	0.1034	0.1035	0.1036
H_12	YPD		0.1046	0.1043	0.104	0.1039	0.1039	0.1038	0.1038	0.1039	0.1038	0.1047	0.1038	0.1042	0.1042	0.1038	0.1044	0.1041	0.1037	0.104	0.1038	0.1038	0.1038	0.1048	0.1038	0.1038	0.1049	0.1038	0.104	0.1038	0.1037	0.1036	0.1037	0.1037	0.1036	0.1039	0.1037	0.1043	0.1039	0.1036	0.1038	0.1034	0.1035	0.1035	0.1038	0.1044	0.1036	0.1037	0.1037
blank	mean	STDEV
YPD	0.104306	0.00200129
corrected with blank
well	strain	time [min]	15	30	45	60	75	90	105	120	135	150	165	180	195	210	225	240	255	270	285	300	315	330	345	360	375	390	405	420	435	450	465	480	495	510	525	540	555	570	585	600	615	630	645	660	675	690	705
C_01	W11970_spore_D2		0.041694	0.035394	0.035594	0.035894	0.036294	0.036894	0.037794	0.038394	0.039594	0.040794	0.041294	0.042594	0.042994	0.043194	0.044294	0.045294	0.045394	0.045794	0.047294	0.048094	0.049094	0.049694	0.050194	0.050794	0.052394	0.053394	0.053694	0.053294	0.054294	0.055794	0.056394	0.057994	0.059894	0.061394	0.061994	0.064194	0.066494	0.067994	0.070194	0.073794	0.076494	0.077594	0.081694	0.083994	0.087294	0.090894	0.094394
D_01	W11970_spore_D2		0.016794	0.015094	0.015694	0.016294	0.017194	0.018294	0.019594	0.020794	0.021694	0.023794	0.024494	0.025194	0.026594	0.027594	0.028594	0.027794	0.029094	0.028094	0.027594	0.027394	0.028594	0.030594	0.032594	0.033994	0.032994	0.029794	0.029194	0.028194	0.028694	0.030594	0.032894	0.034894	0.036394	0.038694	0.041694	0.044394	0.046194	0.049194	0.053094	0.056694	0.059994	0.064094	0.069194	0.073094	0.077794	0.082794	0.087394
A_01	W11970_spore_H4		0.013394	0.014094	0.014694	0.014894	0.015394	0.016294	0.016894	0.017194	0.017594	0.017594	0.017894	0.018494	0.019094	0.019894	0.020094	0.021194	0.022194	0.023894	0.024294	0.023494	0.022594	0.022694	0.022394	0.022094	0.022594	0.023194	0.024394	0.024894	0.025494	0.025294	0.025594	0.025094	0.026094	0.027194	0.028594	0.029794	0.030994	0.031594	0.032694	0.032694	0.032794	0.032694	0.032694	0.034094	0.035594	0.038194	0.040694
B_01	W11970_spore_H4		0.022094	0.014794	0.014994	0.014794	0.014294	0.014294	0.015394	0.016394	0.017094	0.018894	0.019194	0.019894	0.019494	0.019694	0.020294	0.021094	0.021894	0.022694	0.021994	0.020694	0.020694	0.020594	0.020694	0.021394	0.023094	0.023594	0.024794	0.024894	0.025894	0.026994	0.027894	0.028694	0.030394	0.031694	0.033094	0.034794	0.036294	0.037594	0.038794	0.039194	0.040194	0.039294	0.041394	0.042894	0.042994	0.043294	0.043994
A_07	W12509_spore_A5		0.00809401	0.00829401	0.00839401	0.00859401	0.00929401	0.00979401	0.010394	0.010394	0.010294	0.010294	0.00969401	0.00999401	0.00999401	0.00989401	0.00999401	0.010794	0.010994	0.011194	0.011694	0.011994	0.012194	0.012494	0.011794	0.010594	0.010194	0.00939401	0.00939401	0.00909401	0.00929401	0.00999401	0.010094	0.010294	0.00989401	0.00949401	0.00909401	0.00869401	0.00879401	0.00909401	0.00929401	0.00899401	0.00919401	0.00879401	0.00899401	0.00909401	0.00909401	0.00919401	0.00889401
B_07	W12509_spore_A5		0.026594	0.024094	0.00829401	0.00829401	0.00829401	0.00859401	0.00899401	0.00899401	0.00909401	0.00969401	0.00999401	0.010494	0.010794	0.010894	0.011094	0.011894	0.011994	0.011994	0.012894	0.012494	0.012394	0.012794	0.012394	0.012494	0.012494	0.011894	0.012994	0.013694	0.014794	0.015394	0.015794	0.016094	0.016294	0.016594	0.016594	0.016394	0.016494	0.016094	0.015494	0.014594	0.015194	0.015094	0.015894	0.015694	0.015494	0.015794	0.015494
G_07	W12509_spore_B5		0.038794	0.042894	0.00869401	0.00889401	0.00939401	0.00959401	0.00999401	0.010694	0.011294	0.013194	0.012894	0.013894	0.015294	0.015994	0.016694	0.016894	0.016794	0.017094	0.017694	0.017894	0.018494	0.020094	0.019494	0.021194	0.024094	0.025494	0.027094	0.028994	0.030594	0.032894	0.034894	0.037394	0.039794	0.043094	0.046294	0.050094	0.054994	0.059594	0.065094	0.070594	0.076894	0.082394	0.089894	0.097394	0.104794	0.112494	0.120994
H_07	W12509_spore_B5		0.017094	0.00829401	0.00859401	0.00929401	0.00959401	0.00979401	0.010294	0.010394	0.010394	0.011794	0.011394	0.011694	0.011694	0.011694	0.012794	0.013694	0.013994	0.014594	0.015294	0.016894	0.017894	0.019094	0.018294	0.018794	0.021094	0.020594	0.021394	0.021094	0.020994	0.021594	0.022994	0.023094	0.023794	0.025394	0.026194	0.028194	0.027894	0.029194	0.032094	0.034694	0.036894	0.040894	0.045394	0.050694	0.056294	0.063494	0.071294
C_08	W12509_spore_C3		0.028694	0.044194	0.00829401	0.00779401	0.00759401	0.00769401	0.00789401	0.00819401	0.00929401	0.011594	0.010994	0.011194	0.011194	0.011994	0.013494	0.015494	0.016994	0.016494	0.016994	0.017694	0.020294	0.024894	0.028494	0.030694	0.034494	0.037694	0.041594	0.046994	0.050394	0.052394	0.056094	0.059294	0.062594	0.066594	0.070894	0.076494	0.080394	0.084894	0.089194	0.095594	0.101394	0.106394	0.111794	0.118594	0.123694	0.128994	0.135994
D_08	W12509_spore_C3		0.027294	0.040094	0.00669401	0.00679401	0.00729401	0.00819401	0.00899401	0.00949401	0.00989401	0.010394	0.010294	0.010994	0.011594	0.011994	0.013094	0.014094	0.014794	0.015294	0.016094	0.018094	0.023194	0.028594	0.032094	0.035594	0.040994	0.044294	0.047394	0.051194	0.054794	0.057494	0.059694	0.062194	0.064994	0.067594	0.071394	0.074694	0.078894	0.083494	0.088594	0.093494	0.098794	0.104594	0.110594	0.116794	0.122494	0.129894	0.136094
A_08	W12509_spore_F4		0.00669401	0.00659401	0.00649401	0.00669401	0.00729401	0.00719401	0.00709401	0.00709401	0.00749401	0.00839401	0.00859401	0.00939401	0.00989401	0.011094	0.011394	0.011394	0.011994	0.012694	0.013294	0.013894	0.014394	0.014394	0.014894	0.016294	0.016294	0.016694	0.017794	0.019094	0.019894	0.019794	0.019394	0.019594	0.020194	0.020994	0.021594	0.022694	0.023394	0.024894	0.027494	0.029994	0.035194	0.037294	0.040794	0.043794	0.046994	0.050394	0.054394
B_08	W12509_spore_F4		0.023994	0.029794	0.00409401	0.00409401	0.00429401	0.00469401	0.00499401	0.00509401	0.00529401	0.00579401	0.00559401	0.00599401	0.00639401	0.00659401	0.00699401	0.00749401	0.00779401	0.00829401	0.00989401	0.010594	0.011994	0.013194	0.013994	0.013994	0.013794	0.013594	0.014494	0.015694	0.018494	0.021594	0.020894	0.021594	0.023894	0.026594	0.028794	0.031094	0.034594	0.038794	0.043594	0.048194	0.052094	0.055194	0.060294	0.063394	0.067094	0.072894	0.079194
D_07	W12509_spore_G4		0.031694	0.042694	0.011494	0.011894	0.012594	0.012794	0.013094	0.012694	0.012794	0.013594	0.013294	0.013694	0.014594	0.014794	0.015294	0.015094	0.015094	0.015094	0.015394	0.015794	0.016194	0.016994	0.017294	0.018394	0.019194	0.019094	0.019694	0.019894	0.020194	0.021694	0.022494	0.023494	0.024194	0.025694	0.026494	0.027594	0.028094	0.028994	0.029694	0.029794	0.030094	0.029494	0.031094	0.032094	0.032694	0.033794	0.035094
E_07	W12509_spore_H3		0.025394	0.00739401	0.00629401	0.00659401	0.00719401	0.00679401	0.00689401	0.00749401	0.00809401	0.00959401	0.00939401	0.010194	0.010994	0.010894	0.011994	0.012194	0.011494	0.011394	0.011394	0.011394	0.010994	0.011494	0.011394	0.012194	0.013994	0.012994	0.012894	0.013094	0.012994	0.011794	0.011394	0.010994	0.011194	0.012294	0.012494	0.013294	0.012794	0.011994	0.012194	0.012294	0.011894	0.011694	0.011994	0.011994	0.010794	0.010394	0.010094
F_07	W12509_spore_H3		0.034394	0.041094	0.00879401	0.00959401	0.00999401	0.00889401	0.00819401	0.00789401	0.00759401	0.00859401	0.00809401	0.00889401	0.00879401	0.00859401	0.00939401	0.00929401	0.00919401	0.00909401	0.00939401	0.00929401	0.00959401	0.010494	0.010494	0.011294	0.012994	0.012194	0.012294	0.011494	0.011194	0.010894	0.010794	0.010594	0.010294	0.010894	0.010894	0.010994	0.010094	0.010194	0.010094	0.010394	0.010694	0.010294	0.010694	0.011194	0.010994	0.011194	0.011394
E_08	W12533_spore_A1		0.027394	0.033194	0.00419401	0.00399401	0.00419401	0.00429401	0.00469401	0.00489401	0.00489401	0.00589401	0.00539401	0.00599401	0.00619401	0.00619401	0.00689401	0.00689401	0.00689401	0.00719401	0.00759401	0.00789401	0.00829401	0.00949401	0.00939401	0.00969401	0.010894	0.010494	0.010694	0.010794	0.011094	0.011094	0.011594	0.011894	0.012294	0.013294	0.013694	0.014894	0.015394	0.016194	0.018094	0.019094	0.020594	0.021794	0.023294	0.024594	0.024994	0.025694	0.027094
F_08	W12533_spore_A1		0.034294	0.045694	0.00749401	0.00749401	0.00759401	0.00779401	0.00799401	0.00829401	0.00829401	0.00939401	0.00899401	0.00959401	0.00999401	0.00979401	0.010494	0.010494	0.010694	0.011094	0.011694	0.012194	0.012594	0.013894	0.013794	0.014394	0.016194	0.015994	0.016694	0.017194	0.018094	0.019394	0.020794	0.021894	0.022894	0.023894	0.024594	0.025694	0.025794	0.026094	0.026894	0.027394	0.028494	0.029094	0.030494	0.032294	0.033494	0.035094	0.037294
C_09	W12533_spore_A3		0.031894	0.049994	0.00869401	0.00869401	0.00929401	0.00969401	0.010294	0.010894	0.011694	0.013194	0.013594	0.014994	0.016194	0.017594	0.019294	0.021194	0.022994	0.024694	0.027594	0.029594	0.032494	0.035894	0.038694	0.042694	0.048294	0.052894	0.058194	0.063994	0.070494	0.077894	0.085494	0.093794	0.102894	0.112794	0.123294	0.135494	0.148094	0.162094	0.176994	0.194194	0.212094	0.231594	0.250994	0.273194	0.296594	0.321794	0.348994
D_09	W12533_spore_A3		0.030494	0.047294	0.00759401	0.00759401	0.00819401	0.00869401	0.00939401	0.010094	0.010694	0.012294	0.012694	0.013894	0.015194	0.016294	0.017894	0.019494	0.021094	0.022594	0.024894	0.026494	0.028694	0.031594	0.033194	0.035694	0.039594	0.042694	0.048294	0.053894	0.059794	0.066094	0.072494	0.079894	0.087794	0.096694	0.106594	0.117494	0.129394	0.141794	0.155794	0.172594	0.188994	0.206194	0.226494	0.248794	0.271194	0.296394	0.322594
E_09	W12533_spore_A5		0.029794	0.042794	0.00419401	0.00399401	0.00439401	0.00459401	0.00509401	0.00529401	0.00559401	0.00679401	0.00649401	0.00719401	0.00789401	0.00809401	0.00909401	0.00959401	0.010294	0.011194	0.012494	0.013694	0.015294	0.017494	0.018494	0.019794	0.022494	0.023394	0.025494	0.027494	0.029894	0.033594	0.036794	0.040694	0.044294	0.049494	0.055994	0.065194	0.075394	0.086294	0.097994	0.109794	0.121094	0.134194	0.147694	0.163394	0.179294	0.196494	0.215294
F_09	W12533_spore_A5		0.033294	0.045494	0.00549401	0.00539401	0.00569401	0.00589401	0.00629401	0.00659401	0.00679401	0.00799401	0.00749401	0.00819401	0.00889401	0.00899401	0.010094	0.010494	0.011194	0.012194	0.013394	0.014594	0.015994	0.018294	0.018794	0.020394	0.023094	0.024094	0.026594	0.028794	0.031394	0.034494	0.037594	0.040894	0.044494	0.047094	0.050094	0.054394	0.059394	0.065894	0.073394	0.082194	0.091794	0.101894	0.113194	0.125394	0.136494	0.148994	0.163694
G_08	W12533_spore_B3		0.039294	0.045494	0.00719401	0.00709401	0.00729401	0.00739401	0.00759401	0.00769401	0.00759401	0.00879401	0.00799401	0.00839401	0.00869401	0.00849401	0.00929401	0.00919401	0.00909401	0.00959401	0.00979401	0.00989401	0.010294	0.011594	0.010794	0.011294	0.012994	0.012794	0.013594	0.014394	0.014994	0.015494	0.015794	0.015994	0.016294	0.017194	0.017794	0.019594	0.019594	0.019894	0.020694	0.021094	0.021994	0.022894	0.024494	0.026694	0.027594	0.029494	0.031594
H_08	W12533_spore_B3		0.013794	0.00729401	0.00699401	0.00709401	0.00739401	0.00759401	0.00789401	0.00809401	0.00819401	0.00949401	0.00879401	0.00949401	0.00999401	0.00969401	0.010594	0.010794	0.010894	0.011594	0.012194	0.012594	0.012894	0.013894	0.012894	0.012894	0.014294	0.013694	0.013894	0.013694	0.013794	0.014194	0.014894	0.015894	0.017094	0.018194	0.018494	0.019694	0.019894	0.020694	0.021194	0.021194	0.021994	0.022394	0.022894	0.024194	0.024494	0.025594	0.026794
A_09	W12533_spore_C5		0.00799401	0.00779401	0.00779401	0.00799401	0.00809401	0.00829401	0.00849401	0.00889401	0.00909401	0.00979401	0.00979401	0.010394	0.010794	0.011094	0.011094	0.011294	0.011094	0.010894	0.011294	0.011194	0.011694	0.012194	0.012394	0.012394	0.012994	0.013294	0.013994	0.014394	0.014494	0.014694	0.014794	0.015194	0.015394	0.015694	0.016194	0.017194	0.017894	0.018294	0.018694	0.018594	0.019494	0.020094	0.020994	0.020594	0.020094	0.020694	0.021094
B_09	W12533_spore_C5		0.027294	0.045694	0.00549401	0.00559401	0.00579401	0.00599401	0.00609401	0.00639401	0.00649401	0.00709401	0.00689401	0.00739401	0.00759401	0.00789401	0.00829401	0.00879401	0.00889401	0.00899401	0.00979401	0.010094	0.010694	0.011294	0.011594	0.012594	0.014394	0.015094	0.016294	0.016494	0.016594	0.017294	0.018294	0.018994	0.019794	0.019894	0.020894	0.022194	0.023194	0.024894	0.027294	0.029994	0.033194	0.035994	0.039894	0.042294	0.044894	0.048694	0.052194
G_09	W12533_spore_D1		0.037894	0.045294	0.00479401	0.00469401	0.00499401	0.00529401	0.00559401	0.00599401	0.00619401	0.00759401	0.00709401	0.00779401	0.00859401	0.00869401	0.00979401	0.010294	0.010994	0.011994	0.013294	0.014394	0.015594	0.017894	0.018194	0.019494	0.021994	0.022294	0.024194	0.025894	0.027894	0.029794	0.032194	0.035394	0.038594	0.042994	0.047094	0.052494	0.058194	0.064994	0.072294	0.080394	0.090294	0.101194	0.114294	0.130094	0.145194	0.162494	0.182394
H_09	W12533_spore_D1		0.010194	0.00429401	0.00399401	0.00409401	0.00429401	0.00439401	0.00469401	0.00499401	0.00499401	0.00629401	0.00559401	0.00639401	0.00689401	0.00689401	0.00799401	0.00819401	0.00859401	0.00949401	0.010194	0.010994	0.011694	0.013294	0.013094	0.013794	0.015794	0.015794	0.016894	0.017694	0.018594	0.019494	0.020294	0.020794	0.021694	0.022994	0.024494	0.028094	0.030494	0.033794	0.038394	0.042694	0.047994	0.053994	0.061294	0.070194	0.079394	0.089894	0.103594
E_06	W13533_spore_A5		0.025394	0.019794	0.00419401	0.00429401	0.00459401	0.00469401	0.00529401	0.00559401	0.00589401	0.00709401	0.00669401	0.00769401	0.00829401	0.00869401	0.00969401	0.010594	0.011394	0.012394	0.013894	0.015194	0.016594	0.018894	0.019594	0.021494	0.024294	0.025694	0.027994	0.030394	0.033094	0.036294	0.040094	0.044294	0.049194	0.055294	0.061194	0.068394	0.076194	0.083894	0.094294	0.105994	0.117894	0.132694	0.150094	0.169894	0.189394	0.211894	0.235994
F_06	W13533_spore_A5		0.028694	0.00879401	0.00469401	0.00469401	0.00499401	0.00529401	0.00559401	0.00589401	0.00619401	0.00739401	0.00709401	0.00789401	0.00859401	0.00909401	0.010194	0.010994	0.011794	0.013094	0.014494	0.015594	0.016894	0.019194	0.019894	0.021394	0.024194	0.025394	0.027594	0.029894	0.032694	0.035794	0.039494	0.043394	0.048294	0.053794	0.059094	0.066094	0.072894	0.080694	0.090494	0.102094	0.115794	0.130994	0.149094	0.168994	0.189494	0.212494	0.238594
C_06	W13533_spore_B4		0.022594	0.020394	0.00369401	0.00339401	0.00339401	0.00359401	0.00379401	0.00409401	0.00489401	0.00499401	0.00479401	0.00539401	0.00579401	0.00629401	0.00689401	0.00739401	0.00829401	0.00849401	0.010094	0.010994	0.011894	0.013294	0.013894	0.014994	0.016894	0.017894	0.019694	0.021194	0.022994	0.024694	0.026794	0.028694	0.030894	0.033694	0.036194	0.039394	0.042594	0.046494	0.050994	0.056794	0.063594	0.071494	0.081494	0.092094	0.102894	0.116294	0.131894
D_06	W13533_spore_B4		0.026994	0.036494	0.00589401	0.00589401	0.00629401	0.00649401	0.00689401	0.00719401	0.00739401	0.00849401	0.00839401	0.00899401	0.00969401	0.00999401	0.010994	0.011794	0.012594	0.013394	0.015094	0.016594	0.018094	0.020294	0.021294	0.022994	0.025794	0.027194	0.029594	0.032094	0.034594	0.037194	0.040294	0.044994	0.050994	0.058694	0.067994	0.078094	0.087594	0.096894	0.105894	0.117194	0.128594	0.140494	0.155294	0.170994	0.186694	0.203694	0.221794
A_06	W13534_spore_G2		0.00589401	0.00579401	0.00599401	0.00599401	0.00619401	0.00629401	0.00669401	0.00699401	0.00739401	0.00809401	0.00819401	0.00889401	0.00949401	0.00959401	0.00969401	0.010294	0.010994	0.013494	0.014494	0.013894	0.014394	0.015894	0.016994	0.017694	0.018694	0.018694	0.018794	0.018794	0.018894	0.018394	0.018994	0.020294	0.021294	0.022794	0.024194	0.024794	0.025494	0.025594	0.024994	0.025294	0.027094	0.029794	0.031694	0.033594	0.034994	0.037194	0.039194
B_06	W13534_spore_G2		0.023394	0.015694	0.00529401	0.00569401	0.00599401	0.00629401	0.00669401	0.00679401	0.00709401	0.00759401	0.00739401	0.00759401	0.00789401	0.00809401	0.00839401	0.00879401	0.00899401	0.00889401	0.00979401	0.010294	0.010694	0.011694	0.012494	0.013494	0.014294	0.014394	0.015994	0.016394	0.015794	0.014994	0.015494	0.016794	0.017594	0.017794	0.019094	0.020394	0.021494	0.023794	0.026894	0.030194	0.033394	0.035894	0.039694	0.041294	0.042394	0.044694	0.046494
G_05	W13534_spore_G4		0.039294	0.035494	0.00959401	0.00939401	0.00929401	0.00949401	0.00979401	0.00999401	0.00999401	0.011294	0.010694	0.011394	0.011894	0.012094	0.012994	0.012594	0.012694	0.012694	0.012794	0.013194	0.013894	0.015094	0.015294	0.015194	0.016894	0.016894	0.017694	0.019294	0.020294	0.020994	0.021294	0.022594	0.023194	0.022794	0.020894	0.020794	0.019494	0.019394	0.019794	0.020494	0.020094	0.020994	0.022494	0.023394	0.023894	0.024994	0.026794
H_05	W13534_spore_G4		0.00939401	0.00519401	0.00489401	0.00499401	0.00539401	0.00569401	0.00619401	0.00639401	0.00679401	0.00859401	0.00789401	0.00859401	0.00899401	0.00929401	0.010594	0.010494	0.010494	0.011194	0.011894	0.012694	0.012994	0.013894	0.013194	0.014094	0.016294	0.016294	0.017494	0.017294	0.016494	0.015794	0.015194	0.014094	0.013394	0.012694	0.011194	0.010894	0.00979401	0.00939401	0.00929401	0.00909401	0.00909401	0.00959401	0.00999401	0.010894	0.00989401	0.00979401	0.00989401
C_05	W13535_spore_B6		0.026794	0.035994	0.00949401	0.00929401	0.00989401	0.010194	0.010894	0.011394	0.012294	0.013394	0.013194	0.013894	0.014494	0.014994	0.015994	0.016594	0.017294	0.017794	0.019694	0.020994	0.021394	0.022994	0.023894	0.025494	0.027494	0.028894	0.031594	0.034794	0.037694	0.041094	0.044094	0.045894	0.049794	0.053094	0.056894	0.061494	0.066494	0.069294	0.072094	0.074494	0.077094	0.078794	0.082994	0.085794	0.088594	0.091894	0.094094
D_05	W13535_spore_B6		0.027994	0.034094	0.00709401	0.00709401	0.00729401	0.00759401	0.00799401	0.00839401	0.00859401	0.00969401	0.00959401	0.010394	0.010894	0.011094	0.011894	0.012394	0.012894	0.013194	0.014494	0.015294	0.016094	0.017394	0.017494	0.017994	0.019394	0.019894	0.021294	0.022794	0.023794	0.025194	0.027294	0.029594	0.031894	0.034494	0.036894	0.040594	0.043594	0.047394	0.052394	0.057994	0.063594	0.069194	0.075194	0.079394	0.084594	0.088694	0.092694
G_04	W13535_spore_F3		0.040094	0.067994	0.00859401	0.00879401	0.00919401	0.011994	0.021094	0.029694	0.040394	0.037794	0.040794	0.044094	0.046094	0.047094	0.048494	0.048794	0.048494	0.048494	0.048994	0.048394	0.046094	0.044194	0.040794	0.038094	0.035794	0.031694	0.029094	0.026594	0.025894	0.026094	0.026094	0.026494	0.026494	0.027894	0.029294	0.032494	0.034194	0.036694	0.038694	0.040694	0.043094	0.045294	0.047694	0.050994	0.052294	0.053994	0.056794
H_04	W13535_spore_F3		0.00949401	0.00669401	0.00649401	0.00659401	0.00669401	0.00709401	0.00739401	0.00769401	0.00779401	0.00919401	0.00849401	0.00919401	0.00969401	0.00969401	0.010694	0.010594	0.010894	0.011294	0.011894	0.012594	0.013394	0.014694	0.014094	0.014294	0.016094	0.015194	0.015694	0.015394	0.015794	0.016194	0.016594	0.016994	0.016894	0.017194	0.016894	0.017194	0.016394	0.016094	0.016194	0.015694	0.016194	0.016394	0.016894	0.017394	0.016494	0.016894	0.017594
A_05	W13535_spore_H4		0.00789401	0.00809401	0.00809401	0.00819401	0.00849401	0.00879401	0.00929401	0.00979401	0.010294	0.011094	0.011494	0.012194	0.013094	0.013894	0.014394	0.015494	0.016394	0.017194	0.017494	0.017294	0.016994	0.016894	0.016994	0.017494	0.017994	0.017394	0.017794	0.018094	0.019294	0.020694	0.021394	0.022294	0.023294	0.024494	0.025294	0.026094	0.026794	0.028294	0.030094	0.031294	0.032694	0.035194	0.039694	0.044494	0.048894	0.053994	0.060694
B_05	W13535_spore_H4		0.025794	0.038694	0.00649401	0.00679401	0.00739401	0.00779401	0.00829401	0.00849401	0.00909401	0.00989401	0.010094	0.010594	0.011194	0.011694	0.012194	0.012994	0.013594	0.013894	0.015394	0.016394	0.017094	0.018394	0.019694	0.020994	0.023294	0.024994	0.027694	0.030294	0.033294	0.035694	0.039394	0.042094	0.044094	0.046194	0.048994	0.051894	0.053994	0.056294	0.059494	0.062594	0.066894	0.071294	0.077994	0.082794	0.086994	0.091794	0.096694
A_04	W13536_spore_A1		0.00909401	0.00919401	0.00949401	0.00939401	0.00949401	0.00959401	0.00989401	0.00999401	0.010394	0.010894	0.010994	0.011194	0.011594	0.011994	0.012194	0.012494	0.012594	0.012894	0.013594	0.013994	0.014494	0.014794	0.015094	0.015594	0.016894	0.017394	0.017494	0.017694	0.018294	0.018494	0.018294	0.017594	0.016994	0.016994	0.016894	0.016894	0.017194	0.016894	0.016794	0.016194	0.016194	0.016794	0.018094	0.017894	0.017894	0.018794	0.019994
B_04	W13536_spore_A1		0.029794	0.048094	0.00639401	0.00659401	0.00689401	0.00719401	0.00769401	0.00769401	0.00819401	0.00839401	0.00799401	0.00819401	0.00839401	0.00859401	0.00889401	0.00949401	0.00959401	0.00949401	0.010494	0.010894	0.011594	0.012594	0.013194	0.014194	0.016094	0.016494	0.017594	0.018194	0.018494	0.019094	0.019694	0.019994	0.020394	0.020594	0.021794	0.023794	0.025194	0.027094	0.029794	0.031594	0.033694	0.035094	0.038194	0.040094	0.041894	0.043694	0.045094
E_04	W13536_spore_A2		0.031694	0.039194	0.00689401	0.00669401	0.00709401	0.00719401	0.00739401	0.00759401	0.00789401	0.00859401	0.00809401	0.00849401	0.00909401	0.00909401	0.00969401	0.00999401	0.010094	0.010094	0.010694	0.010894	0.010894	0.011194	0.010494	0.010894	0.012094	0.011694	0.011994	0.012094	0.012194	0.012394	0.012894	0.013994	0.015194	0.016494	0.016994	0.018094	0.017994	0.018094	0.018794	0.019494	0.020594	0.021594	0.022894	0.023594	0.023294	0.023894	0.024594
F_04	W13536_spore_A2		0.038194	0.042994	0.00699401	0.00709401	0.00709401	0.00749401	0.00789401	0.00789401	0.00809401	0.00909401	0.00839401	0.00899401	0.00949401	0.00939401	0.010294	0.010594	0.010794	0.011494	0.011794	0.011894	0.012594	0.013994	0.013494	0.013794	0.015394	0.014994	0.015394	0.015994	0.016994	0.017194	0.017194	0.017694	0.017894	0.018394	0.018794	0.020494	0.020694	0.021294	0.021694	0.020594	0.019994	0.019994	0.020494	0.021794	0.021194	0.021494	0.021994
C_04	W13536_spore_E1		0.026294	0.044194	0.00599401	0.00569401	0.00599401	0.00599401	0.00639401	0.00649401	0.00669401	0.00739401	0.00709401	0.00759401	0.00799401	0.00809401	0.00869401	0.00909401	0.00929401	0.00899401	0.010094	0.010794	0.011694	0.012794	0.012694	0.013094	0.013894	0.013694	0.014394	0.015894	0.017194	0.018194	0.018894	0.019194	0.019194	0.019394	0.019294	0.019594	0.021194	0.022594	0.024694	0.026294	0.027294	0.028794	0.030894	0.033294	0.033194	0.034294	0.034694
D_04	W13536_spore_E1		0.029194	0.042894	0.00599401	0.00599401	0.00639401	0.00669401	0.00689401	0.00719401	0.00749401	0.00859401	0.00839401	0.00919401	0.00969401	0.00989401	0.010494	0.010594	0.010594	0.010494	0.011294	0.011394	0.011494	0.012594	0.012194	0.012594	0.014294	0.014294	0.014794	0.014594	0.014694	0.014894	0.015194	0.015594	0.015594	0.015894	0.016194	0.017294	0.017294	0.017094	0.017294	0.017094	0.016894	0.016494	0.016894	0.016794	0.017294	0.018394	0.020094
C_03	W13537_spore_C5		0.030694	0.049494	0.00709401	0.00719401	0.00749401	0.00779401	0.00819401	0.00839401	0.00859401	0.00949401	0.00919401	0.00979401	0.010194	0.010494	0.011094	0.011594	0.012094	0.012194	0.013394	0.014294	0.015294	0.016394	0.016694	0.017294	0.018494	0.018294	0.018794	0.018694	0.018394	0.018594	0.019194	0.019494	0.019994	0.020694	0.021394	0.022694	0.023594	0.024494	0.025294	0.026194	0.028194	0.029794	0.033494	0.036994	0.039894	0.043994	0.047794
D_03	W13537_spore_C5		0.032294	0.046794	0.00759401	0.00769401	0.00809401	0.00809401	0.00819401	0.00839401	0.00829401	0.00919401	0.00869401	0.00939401	0.00979401	0.00989401	0.010494	0.010694	0.010894	0.011194	0.012294	0.012794	0.013594	0.015394	0.015594	0.015794	0.017094	0.017194	0.017794	0.018494	0.019194	0.019994	0.020994	0.022194	0.022794	0.023594	0.024294	0.025594	0.026494	0.027494	0.029994	0.032894	0.035494	0.038894	0.042794	0.045594	0.048194	0.051294	0.053694
E_03	W13537_spore_E3		0.029594	0.021394	0.00709401	0.00689401	0.00709401	0.00719401	0.00729401	0.00739401	0.00739401	0.00819401	0.00759401	0.00809401	0.00839401	0.00829401	0.00859401	0.00879401	0.00869401	0.00859401	0.00929401	0.00939401	0.00969401	0.010894	0.010494	0.010994	0.012194	0.012094	0.012994	0.013094	0.013694	0.013794	0.013994	0.014494	0.014794	0.015594	0.015894	0.016694	0.016694	0.016894	0.017194	0.016994	0.016894	0.016594	0.017594	0.018994	0.019594	0.020894	0.022094
F_03	W13537_spore_E3		0.033894	0.034894	0.00709401	0.00699401	0.00729401	0.00739401	0.00779401	0.00799401	0.00799401	0.00929401	0.00869401	0.00919401	0.00969401	0.00959401	0.010294	0.010294	0.010494	0.010594	0.010894	0.010994	0.011294	0.012094	0.011394	0.011794	0.012994	0.012594	0.013494	0.014194	0.014894	0.015894	0.016994	0.017794	0.018494	0.019594	0.020194	0.021994	0.022794	0.023894	0.025394	0.025794	0.026894	0.027594	0.029394	0.031494	0.033194	0.035494	0.038094
G_03	W13537_spore_G6		0.037794	0.040094	0.00749401	0.00729401	0.00749401	0.00759401	0.00789401	0.00819401	0.00819401	0.00919401	0.00879401	0.00959401	0.010094	0.00979401	0.010494	0.010694	0.010594	0.010894	0.011294	0.011194	0.011594	0.012794	0.011794	0.012094	0.013894	0.014194	0.014994	0.015694	0.016594	0.017194	0.018294	0.018794	0.019194	0.019994	0.020394	0.021394	0.021694	0.022394	0.023694	0.024594	0.025594	0.026194	0.027594	0.029694	0.030794	0.032294	0.033694
H_03	W13537_spore_G6		0.00669401	0.00609401	0.00569401	0.00579401	0.00619401	0.00649401	0.00679401	0.00699401	0.00699401	0.00809401	0.00719401	0.00789401	0.00819401	0.00809401	0.00859401	0.00829401	0.00809401	0.00869401	0.00859401	0.00859401	0.00859401	0.00959401	0.00879401	0.00879401	0.010294	0.00919401	0.00949401	0.00959401	0.00949401	0.00919401	0.00929401	0.00939401	0.00969401	0.010394	0.010494	0.011694	0.011094	0.011094	0.011694	0.011494	0.011794	0.011994	0.012594	0.013694	0.013194	0.013394	0.013794
A_03	W13538_spore_A1		0.00809401	0.00819401	0.00839401	0.00869401	0.00899401	0.00949401	0.010094	0.010694	0.010994	0.011194	0.011794	0.012694	0.013594	0.014794	0.016094	0.017194	0.017094	0.017794	0.018894	0.021094	0.019594	0.017594	0.017394	0.017194	0.017194	0.017994	0.017594	0.017194	0.017694	0.017894	0.018894	0.020194	0.019594	0.018194	0.018394	0.018294	0.018694	0.019294	0.020794	0.021894	0.024394	0.026694	0.029394	0.029694	0.031494	0.033794	0.036394
B_03	W13538_spore_A1		0.034694	0.054994	0.00819401	0.00809401	0.00829401	0.00869401	0.00929401	0.00969401	0.010194	0.010994	0.011194	0.011294	0.011594	0.011494	0.011394	0.012094	0.012594	0.012494	0.013394	0.013894	0.014394	0.016394	0.016794	0.017494	0.018194	0.019194	0.021994	0.023794	0.027094	0.030294	0.032594	0.033994	0.035894	0.037194	0.038994	0.041094	0.041294	0.042094	0.044394	0.045994	0.047194	0.047994	0.049894	0.050994	0.052194	0.053194	0.054094
E_02	W13538_spore_C2		0.041394	0.049194	0.013694	0.013994	0.014394	0.014394	0.015194	0.015694	0.016094	0.017194	0.016794	0.017594	0.017894	0.017494	0.017894	0.018094	0.018594	0.018994	0.020094	0.020294	0.020394	0.021394	0.020894	0.021294	0.022494	0.022094	0.022294	0.022894	0.023594	0.024194	0.025094	0.025894	0.026694	0.027794	0.028194	0.029394	0.029594	0.029694	0.029994	0.030394	0.030594	0.030994	0.032394	0.033894	0.034294	0.035194	0.036294
F_02	W13538_spore_C2		0.046294	0.047394	0.013694	0.013394	0.013394	0.012994	0.013194	0.013094	0.012894	0.013794	0.012794	0.013194	0.013394	0.013094	0.013894	0.013994	0.013794	0.014094	0.014494	0.014294	0.014794	0.015994	0.015494	0.015494	0.016794	0.016094	0.016594	0.016494	0.016694	0.016494	0.016694	0.016894	0.016994	0.017494	0.017694	0.018694	0.018794	0.018894	0.019494	0.019394	0.019894	0.020394	0.021294	0.021894	0.021294	0.021394	0.022094
G_02	W13538_spore_D5		0.046994	0.036394	0.014994	0.014794	0.015094	0.014894	0.015294	0.015494	0.015594	0.016494	0.015994	0.016994	0.017694	0.017594	0.018494	0.018694	0.018594	0.018594	0.019094	0.019594	0.020094	0.021494	0.020994	0.021194	0.022694	0.022094	0.022694	0.022794	0.023094	0.023694	0.024394	0.025094	0.025694	0.026594	0.026794	0.028194	0.028394	0.028894	0.029494	0.029794	0.029994	0.030294	0.031394	0.032394	0.032394	0.032894	0.033694
H_02	W13538_spore_D5		0.013394	0.012194	0.011994	0.012194	0.012694	0.013094	0.013594	0.013594	0.013594	0.014694	0.013694	0.014094	0.014094	0.013994	0.014894	0.014894	0.014694	0.015294	0.015394	0.015294	0.015394	0.016294	0.015394	0.015594	0.017594	0.017294	0.017594	0.017794	0.017694	0.017594	0.017994	0.018594	0.019094	0.019894	0.020094	0.021094	0.021194	0.021494	0.022494	0.022794	0.023694	0.024494	0.026194	0.027694	0.027994	0.029194	0.030194
G_01	W13539_spore_A6		0.024594	0.021594	0.021594	0.021994	0.022494	0.022994	0.023494	0.022694	0.022094	0.023394	0.022294	0.022394	0.022194	0.021994	0.022094	0.021394	0.021494	0.021894	0.022794	0.023894	0.024694	0.026394	0.026994	0.029094	0.031594	0.031094	0.030894	0.031094	0.031994	0.032994	0.033494	0.034094	0.033894	0.033994	0.033694	0.034994	0.035194	0.034294	0.034994	0.036494	0.037494	0.038694	0.040594	0.042694	0.043194	0.044794	0.046494
H_01	W13539_spore_A6		0.013694	0.014294	0.014694	0.014894	0.015094	0.014294	0.014494	0.015094	0.015294	0.017094	0.017394	0.019194	0.020794	0.021594	0.022594	0.022794	0.023094	0.024094	0.024394	0.025694	0.025994	0.027194	0.025794	0.024994	0.026394	0.025994	0.025694	0.025794	0.026094	0.026294	0.026894	0.027694	0.027594	0.027494	0.026894	0.027694	0.027494	0.027994	0.028594	0.029094	0.029894	0.030794	0.031894	0.033494	0.034194	0.035094	0.035994
C_02	W13539_spore_C1		0.045594	0.065194	0.019994	0.020294	0.019694	0.019294	0.018794	0.018194	0.017494	0.017594	0.017494	0.018394	0.018794	0.019294	0.020494	0.020094	0.019794	0.019294	0.020194	0.020594	0.021094	0.021494	0.021494	0.022194	0.023594	0.023494	0.023994	0.024594	0.024794	0.024894	0.025394	0.025594	0.026394	0.027494	0.027494	0.028194	0.029994	0.030394	0.030594	0.029994	0.030994	0.030594	0.032194	0.033694	0.034394	0.036794	0.038194
D_02	W13539_spore_C1		0.045494	0.058094	0.018694	0.018494	0.017694	0.017094	0.017694	0.018294	0.018494	0.020094	0.020594	0.021594	0.021894	0.021794	0.022094	0.022394	0.022694	0.023194	0.024994	0.027094	0.028194	0.029894	0.030894	0.033194	0.035594	0.035994	0.035694	0.034894	0.034994	0.035694	0.036294	0.037394	0.037594	0.038994	0.038994	0.039894	0.039994	0.040694	0.042694	0.043194	0.044394	0.045094	0.046694	0.047694	0.048594	0.049794	0.050594
A_02	W13539_spore_F5		0.020794	0.020594	0.020894	0.020994	0.022394	0.022194	0.022294	0.023494	0.023594	0.024794	0.024894	0.024294	0.023794	0.023294	0.024094	0.024994	0.026194	0.025994	0.024994	0.023794	0.023094	0.022894	0.023494	0.024894	0.027194	0.027694	0.027894	0.027394	0.026294	0.023594	0.024294	0.024894	0.024494	0.024394	0.023994	0.024394	0.024794	0.025294	0.025794	0.025894	0.027094	0.027994	0.029194	0.029194	0.029094	0.028494	0.028994
B_02	W13539_spore_F5		0.044894	0.059894	0.016294	0.016094	0.016394	0.015594	0.014994	0.014694	0.015394	0.016094	0.016394	0.016994	0.017994	0.018894	0.020394	0.020594	0.020794	0.020094	0.020794	0.019994	0.020294	0.021394	0.021494	0.022394	0.025394	0.026294	0.026194	0.024994	0.023994	0.024094	0.025394	0.024694	0.023794	0.022794	0.023194	0.024494	0.023994	0.023894	0.025594	0.026494	0.027594	0.027594	0.029194	0.030294	0.032794	0.034394	0.036494
G_10	W13762_spore_A3		0.043794	0.054794	0.00449401	0.00449401	0.00479401	0.00499401	0.00539401	0.00569401	0.00579401	0.00729401	0.00669401	0.00749401	0.00809401	0.00829401	0.00939401	0.00969401	0.010694	0.011794	0.013094	0.014294	0.015794	0.017994	0.018594	0.020094	0.022994	0.023994	0.025994	0.028194	0.030594	0.033194	0.036194	0.039694	0.043394	0.047894	0.052494	0.059894	0.066294	0.073594	0.082594	0.092294	0.103894	0.116594	0.129994	0.145294	0.160094	0.176994	0.195494
H_10	W13762_spore_A3		0.010194	0.00469401	0.00459401	0.00469401	0.00499401	0.00519401	0.00549401	0.00589401	0.00599401	0.00749401	0.00689401	0.00769401	0.00829401	0.00859401	0.00989401	0.010394	0.011094	0.012294	0.013194	0.014194	0.015594	0.017694	0.018294	0.019894	0.022794	0.023694	0.025994	0.027894	0.030494	0.032694	0.035494	0.038394	0.042294	0.046894	0.050994	0.057694	0.063794	0.070994	0.079394	0.088594	0.099794	0.111994	0.126194	0.143194	0.160894	0.180794	0.204294
A_10	W13762_spore_A6		0.00459401	0.00499401	0.00519401	0.00539401	0.00539401	0.00559401	0.00579401	0.00589401	0.00629401	0.00669401	0.00669401	0.00699401	0.00739401	0.00759401	0.00769401	0.00809401	0.00819401	0.00849401	0.00889401	0.00879401	0.00899401	0.00949401	0.00989401	0.010294	0.011294	0.011794	0.012594	0.012894	0.013494	0.014094	0.014694	0.015694	0.016494	0.017194	0.017894	0.018494	0.019194	0.019594	0.019994	0.020094	0.020994	0.021694	0.024094	0.026394	0.028194	0.030794	0.033194
B_10	W13762_spore_A6		0.029194	0.050694	0.00469401	0.00479401	0.00489401	0.00519401	0.00569401	0.00589401	0.00609401	0.00679401	0.00669401	0.00699401	0.00709401	0.00729401	0.00739401	0.00799401	0.00819401	0.00829401	0.00909401	0.00949401	0.010194	0.010994	0.011394	0.011994	0.012994	0.013494	0.014494	0.015494	0.016594	0.017694	0.018994	0.020094	0.021294	0.022794	0.024894	0.027394	0.029894	0.032394	0.034894	0.037294	0.039894	0.041494	0.044394	0.046594	0.048394	0.050994	0.053494
A_11	W13762_spore_C6		0.00509401	0.00509401	0.00529401	0.00529401	0.00549401	0.00579401	0.00589401	0.00629401	0.00649401	0.00709401	0.00719401	0.00769401	0.00819401	0.00869401	0.00909401	0.00989401	0.010794	0.011394	0.012594	0.013494	0.014694	0.016094	0.017594	0.019394	0.021794	0.023994	0.026794	0.029894	0.033594	0.037794	0.041994	0.046194	0.050394	0.055594	0.060994	0.067194	0.073794	0.081194	0.088694	0.096494	0.104794	0.114394	0.123994	0.134694	0.147794	0.162394	0.177294
B_11	W13762_spore_C6		0.031194	0.047694	0.00359401	0.00369401	0.00389401	0.00409401	0.00429401	0.00449401	0.00479401	0.00539401	0.00549401	0.00589401	0.00629401	0.00679401	0.00719401	0.00799401	0.00869401	0.00919401	0.010794	0.011794	0.013194	0.014294	0.015494	0.016894	0.018494	0.019794	0.021694	0.023294	0.025294	0.027794	0.030894	0.034094	0.037794	0.041594	0.046694	0.051994	0.056794	0.062194	0.068594	0.076194	0.083794	0.092194	0.102994	0.113394	0.124594	0.138394	0.152894
C_10	W13762_spore_D3		0.028694	0.028594	0.00739401	0.00739401	0.00799401	0.00829401	0.00869401	0.00909401	0.00919401	0.010194	0.010194	0.010694	0.010894	0.010894	0.011594	0.012094	0.012694	0.012794	0.014094	0.014694	0.015594	0.017094	0.017494	0.018194	0.019994	0.020494	0.021994	0.023294	0.025094	0.027594	0.030394	0.033794	0.037294	0.040994	0.043994	0.047894	0.050794	0.053794	0.056794	0.059394	0.062694	0.065694	0.070194	0.074394	0.078294	0.083694	0.089294
D_10	W13762_spore_D3		0.035394	0.050994	0.011894	0.011694	0.012294	0.012394	0.012794	0.013194	0.013294	0.014394	0.014194	0.014694	0.015294	0.015594	0.016194	0.016794	0.017294	0.017594	0.018894	0.019294	0.019994	0.021494	0.021994	0.022594	0.024394	0.024794	0.025794	0.026694	0.027594	0.028394	0.029294	0.030394	0.031194	0.032194	0.033494	0.034794	0.036094	0.036794	0.037594	0.039694	0.041694	0.042994	0.046594	0.049694	0.052994	0.056894	0.060494
C_11	W13762_spore_H4		0.031794	0.048094	0.00339401	0.00309401	0.00339401	0.00369401	0.00419401	0.00439401	0.00479401	0.00569401	0.00549401	0.00619401	0.00699401	0.00739401	0.00819401	0.00899401	0.00989401	0.010594	0.012494	0.013594	0.014994	0.016994	0.017994	0.019694	0.022294	0.023894	0.026394	0.028994	0.032494	0.036194	0.040494	0.045394	0.050294	0.055294	0.060494	0.066594	0.072794	0.079994	0.087894	0.096694	0.106094	0.114794	0.127194	0.139294	0.152094	0.166594	0.183094
D_11	W13762_spore_H4		0.030094	0.045394	0.00369401	0.00369401	0.00409401	0.00439401	0.00479401	0.00509401	0.00549401	0.00659401	0.00659401	0.00729401	0.00799401	0.00859401	0.00969401	0.010494	0.011594	0.012394	0.014394	0.015794	0.017194	0.019494	0.020594	0.022394	0.025494	0.027494	0.029994	0.032694	0.037094	0.041394	0.045494	0.049794	0.054194	0.059194	0.064794	0.071394	0.078894	0.087694	0.096594	0.108194	0.116694	0.126294	0.138694	0.151694	0.165394	0.181294	0.199294
[truncated: 241 more columns]

## Sheet: Figure_2B_3B_analysis
well	strain_spore#	time [min]	0	15	30	45	60	75	90	105	120	135	150	165	180	195	210	225	240	255	270	285	300	315	330	345	360	375	390	405	420	435	450	465	480	495	510	525	540	555	570	585	600	615	630	645	660	675	690
B_5	3290		0.0992	0.1002	0.1008	0.1008	0.1009	0.1014	0.1014	0.1018	0.103	0.1036	0.1039	0.1042	0.1054	0.1065	0.107	0.1083	0.1093	0.1103	0.1118	0.1138	0.1162	0.1198	0.1217	0.125	0.129	0.1327	0.1375	0.1426	0.1477	0.1539	0.1608	0.169	0.1781	0.1887	0.2004	0.2124	0.2252	0.2395	0.2546	0.2718	0.2893	0.3073	0.3269	0.3474	0.3692	0.3932	0.4168
C_5	3290		0.0998	0.1007	0.1013	0.1012	0.1013	0.1019	0.102	0.1022	0.1037	0.1044	0.1046	0.1049	0.1062	0.1074	0.108	0.1095	0.1101	0.1115	0.1131	0.115	0.1172	0.1205	0.1218	0.1251	0.1286	0.1327	0.137	0.142	0.147	0.1535	0.1604	0.1681	0.1758	0.184	0.1945	0.2052	0.2174	0.2306	0.2445	0.2607	0.2781	0.2963	0.3148	0.3339	0.3537	0.3768	0.4001
D_5	3290		0.1002	0.101	0.1016	0.1016	0.1016	0.1024	0.1023	0.1025	0.1041	0.1049	0.1051	0.1053	0.1069	0.1079	0.1084	0.1103	0.1103	0.1114	0.1129	0.1147	0.1161	0.1196	0.12	0.1229	0.1256	0.1288	0.1311	0.1352	0.1393	0.146	0.1536	0.1635	0.1731	0.1839	0.1969	0.2093	0.223	0.2373	0.2513	0.27	0.2874	0.3064	0.3254	0.3479	0.3702	0.3953	0.4198
E_5	3298		0.0998	0.1008	0.1016	0.1014	0.1015	0.1023	0.1023	0.1024	0.1041	0.1048	0.105	0.105	0.1068	0.1079	0.1083	0.1102	0.1103	0.1116	0.113	0.1154	0.1174	0.1214	0.1222	0.125	0.1279	0.1319	0.1351	0.1415	0.1476	0.1567	0.1645	0.173	0.1811	0.1899	0.1999	0.2092	0.2197	0.2336	0.2457	0.262	0.2778	0.2947	0.3102	0.3292	0.3478	0.3704	0.3914
F_5	3298		0.0997	0.1008	0.1013	0.1012	0.1013	0.102	0.1018	0.1018	0.1035	0.1043	0.1042	0.1042	0.106	0.107	0.1075	0.1093	0.1092	0.1108	0.1122	0.1147	0.1161	0.1207	0.1221	0.1256	0.1289	0.1326	0.1356	0.1401	0.1442	0.15	0.1562	0.1635	0.1705	0.1798	0.1911	0.2021	0.2149	0.2289	0.2442	0.2612	0.279	0.2972	0.3171	0.3389	0.3591	0.3844	0.4081
G_5	3298		0.1005	0.1011	0.1019	0.1016	0.1017	0.1027	0.1023	0.1025	0.1043	0.1053	0.1053	0.1055	0.1073	0.1085	0.109	0.1111	0.1111	0.1126	0.114	0.1166	0.1181	0.1224	0.1234	0.1263	0.1294	0.1336	0.1363	0.1411	0.1454	0.1515	0.1572	0.1649	0.173	0.1826	0.1937	0.2021	0.213	0.2258	0.2394	0.2558	0.2722	0.2906	0.309	0.3302	0.3505	0.374	0.3987
A_10	YPD		0.0951	0.0954	0.0954	0.0954	0.0953	0.0955	0.0952	0.0951	0.0958	0.0956	0.0955	0.0953	0.0953	0.0957	0.0956	0.0955	0.0955	0.0953	0.0953	0.0954	0.0954	0.0957	0.0954	0.0954	0.0955	0.0954	0.0956	0.0955	0.0953	0.0955	0.0957	0.0959	0.0956	0.0955	0.0957	0.0956	0.0955	0.0955	0.0955	0.0956	0.0957	0.0956	0.0953	0.0956	0.0951	0.0954	0.0955
A_11	YPD		0.095	0.0953	0.0952	0.0952	0.0951	0.0954	0.0952	0.0949	0.0956	0.0955	0.0953	0.0952	0.0953	0.0956	0.0955	0.0953	0.0955	0.0951	0.0952	0.0953	0.0953	0.0957	0.0953	0.0953	0.0954	0.0953	0.0955	0.0954	0.0952	0.0955	0.0955	0.0958	0.0956	0.0955	0.0957	0.0956	0.0954	0.0954	0.0953	0.0955	0.0956	0.0955	0.0952	0.0955	0.0952	0.0955	0.0954
A_12	YPD		0.0951	0.0951	0.0953	0.0952	0.0951	0.0955	0.0951	0.095	0.0956	0.0956	0.0954	0.0952	0.0953	0.0956	0.0955	0.0954	0.0955	0.095	0.0951	0.0953	0.0952	0.0957	0.0953	0.0953	0.0953	0.0953	0.0955	0.0954	0.0952	0.0955	0.0956	0.0957	0.0956	0.0955	0.0958	0.0955	0.0954	0.0953	0.0954	0.0955	0.0956	0.0955	0.0952	0.0955	0.0951	0.0954	0.0954
B_10	YPD		0.0949	0.0952	0.0955	0.0953	0.0952	0.0957	0.0953	0.0952	0.0959	0.0958	0.0956	0.0954	0.0956	0.0958	0.0958	0.0956	0.0958	0.0954	0.0954	0.0955	0.0955	0.0961	0.0955	0.0955	0.0957	0.0957	0.0957	0.0957	0.0956	0.0959	0.0958	0.0962	0.0958	0.0958	0.0961	0.0959	0.0957	0.0957	0.0956	0.0959	0.0958	0.0958	0.0955	0.0957	0.0955	0.0957	0.0956
B_11	YPD		0.0946	0.0949	0.095	0.095	0.095	0.0953	0.0949	0.095	0.0955	0.0955	0.0953	0.095	0.0952	0.0955	0.0952	0.0953	0.0952	0.0949	0.0949	0.0951	0.0951	0.0958	0.0952	0.0952	0.0952	0.0953	0.0954	0.0954	0.0952	0.0955	0.0955	0.0957	0.0954	0.0955	0.0957	0.0955	0.0953	0.0952	0.0951	0.0953	0.0956	0.0954	0.0951	0.0955	0.0951	0.0954	0.0953
B_12	YPD		0.0946	0.0951	0.0953	0.0951	0.0951	0.0954	0.0951	0.095	0.0956	0.0956	0.0953	0.0952	0.0953	0.0956	0.0955	0.0954	0.0954	0.095	0.0951	0.0953	0.0952	0.096	0.0953	0.0953	0.0956	0.0954	0.0955	0.0955	0.0952	0.0957	0.0956	0.0959	0.0956	0.0957	0.0957	0.0956	0.0954	0.0954	0.0954	0.0955	0.0957	0.0956	0.0953	0.0955	0.0951	0.0955	0.0954
C_10	YPD		0.0946	0.095	0.0952	0.095	0.095	0.0955	0.0951	0.0949	0.0957	0.0958	0.0953	0.095	0.0957	0.0958	0.0955	0.0958	0.0951	0.0947	0.0946	0.0949	0.0949	0.0963	0.095	0.0953	0.0955	0.0958	0.0953	0.0956	0.0952	0.0957	0.0956	0.0961	0.0957	0.0956	0.0961	0.0956	0.0951	0.0955	0.095	0.0957	0.0958	0.0956	0.095	0.0955	0.0947	0.0955	0.0953
C_11	YPD		0.0951	0.0954	0.0957	0.0953	0.0953	0.0955	0.095	0.0949	0.0959	0.096	0.0954	0.095	0.0959	0.0961	0.0957	0.0962	0.0954	0.095	0.0949	0.0951	0.095	0.0964	0.0951	0.0955	0.0957	0.0959	0.0954	0.0957	0.0952	0.0958	0.0957	0.0961	0.0957	0.0957	0.0964	0.0958	0.0952	0.0955	0.095	0.0958	0.0959	0.0958	0.0953	0.0957	0.0948	0.0957	0.0953
C_12	YPD		0.0956	0.0961	0.0964	0.0961	0.0959	0.0963	0.0959	0.0957	0.0965	0.0967	0.0964	0.096	0.0967	0.0969	0.0964	0.0971	0.0961	0.0957	0.0957	0.096	0.0959	0.0972	0.096	0.0963	0.0963	0.097	0.0963	0.0963	0.096	0.0965	0.0967	0.0971	0.0966	0.0967	0.0972	0.0966	0.0962	0.0964	0.0959	0.0967	0.0968	0.0966	0.096	0.0965	0.0957	0.0965	0.0961
D_10	YPD		0.0948	0.0952	0.0956	0.0953	0.0951	0.0956	0.0951	0.0949	0.096	0.096	0.0956	0.0952	0.0959	0.096	0.0956	0.0961	0.0951	0.0948	0.0947	0.0951	0.0949	0.0964	0.095	0.0955	0.0956	0.0959	0.0953	0.0956	0.0951	0.0958	0.0957	0.0962	0.0957	0.0957	0.0964	0.0958	0.0953	0.0957	0.095	0.0958	0.0959	0.0958	0.095	0.0957	0.0947	0.0955	0.0951
D_11	YPD		0.0954	0.0957	0.0961	0.0958	0.0957	0.0962	0.0957	0.0954	0.0963	0.0966	0.0961	0.0956	0.0964	0.0966	0.0962	0.0967	0.0958	0.0953	0.0954	0.0954	0.0954	0.0969	0.0955	0.0961	0.0963	0.0968	0.096	0.0964	0.0959	0.0965	0.0965	0.0969	0.0966	0.0965	0.0972	0.0965	0.0959	0.0964	0.0958	0.0967	0.0965	0.0964	0.0959	0.0964	0.0954	0.0962	0.096
D_12	YPD		0.097	0.0977	0.098	0.0978	0.0977	0.0981	0.0977	0.0975	0.0984	0.0985	0.0981	0.0978	0.0985	0.0987	0.0982	0.0988	0.0979	0.0976	0.0975	0.0977	0.0977	0.0991	0.0977	0.0982	0.0983	0.0987	0.0981	0.0985	0.0979	0.0985	0.0985	0.0988	0.0986	0.0984	0.0992	0.0984	0.098	0.0983	0.0978	0.0986	0.0986	0.0985	0.0978	0.0984	0.0976	0.0984	0.0978
E_9	YPD		0.095	0.0952	0.0957	0.0953	0.0951	0.0957	0.0951	0.0948	0.0959	0.0962	0.0956	0.0951	0.0961	0.0963	0.0958	0.0965	0.0953	0.0949	0.0948	0.0953	0.0948	0.0968	0.0953	0.0955	0.0956	0.0963	0.0954	0.0958	0.0951	0.0959	0.0959	0.0965	0.0959	0.0958	0.0967	0.0958	0.0951	0.0957	0.095	0.096	0.096	0.0959	0.0954	0.0959	0.0945	0.0958	0.0953
E_10	YPD		0.0949	0.0953	0.0958	0.0952	0.0951	0.0957	0.0952	0.095	0.096	0.0962	0.0957	0.095	0.0962	0.0964	0.0958	0.0968	0.0951	0.0949	0.0949	0.0955	0.0949	0.0968	0.0953	0.0956	0.0958	0.0963	0.0953	0.096	0.0951	0.096	0.0959	0.0965	0.096	0.096	0.0969	0.0959	0.0952	0.0958	0.0949	0.0961	0.0961	0.0959	0.0953	0.0959	0.0944	0.0958	0.0952
E_11	YPD		0.0946	0.0948	0.0956	0.0951	0.095	0.0956	0.0949	0.0946	0.0957	0.096	0.0954	0.0947	0.0959	0.096	0.0954	0.0961	0.0948	0.0946	0.0946	0.095	0.0944	0.0964	0.095	0.0952	0.0955	0.0961	0.095	0.0955	0.0951	0.0956	0.0957	0.0961	0.0957	0.0957	0.0965	0.0956	0.0949	0.0955	0.0947	0.0958	0.0958	0.0956	0.0951	0.0955	0.094	0.0953	0.0949
blank	mean	STDEV
YPD	0.0963781	0.00145808
	strain_spore#
OD600 corrected with blank
well		time [min]	0	15	30	45	60	75	90	105	120	135	150	165	180	195	210	225	240	255	270	285	300	315	330	345	360	375	390	405	420	435	450	465	480	495	510	525	540	555	570	585	600	615	630	645	660	675	690
B_5	3290		0.00282195	0.00382194	0.00442194	0.00442194	0.00452195	0.00502195	0.00502195	0.00542195	0.00662194	0.00722195	0.00752195	0.00782194	0.00902195	0.0101219	0.0106219	0.0119219	0.0129219	0.0139219	0.0154219	0.0174219	0.0198219	0.0234219	0.0253219	0.0286219	0.0326219	0.0363219	0.0411219	0.0462219	0.0513219	0.0575219	0.0644219	0.0726219	0.0817219	0.0923219	0.104022	0.116022	0.128822	0.143122	0.158222	0.175422	0.192922	0.210922	0.230522	0.251022	0.272822	0.296822	0.320422
C_5	3290		0.00342194	0.00432194	0.00492195	0.00482194	0.00492195	0.00552194	0.00562194	0.00582195	0.00732194	0.00802195	0.00822194	0.00852195	0.00982195	0.0110219	0.0116219	0.0131219	0.0137219	0.0151219	0.0167219	0.0186219	0.0208219	0.0241219	0.0254219	0.0287219	0.0322219	0.0363219	0.0406219	0.0456219	0.0506219	0.057122	0.0640219	0.0717219	0.0794219	0.0876219	0.0981219	0.108822	0.121022	0.134222	0.148122	0.164322	0.181722	0.199922	0.218422	0.237522	0.257322	0.280422	0.303722
D_5	3290		0.00382194	0.00462195	0.00522194	0.00522194	0.00522194	0.00602194	0.00592195	0.00612194	0.00772194	0.00852195	0.00872194	0.00892195	0.0105219	0.0115219	0.0120219	0.0139219	0.0139219	0.0150219	0.0165219	0.0183219	0.0197219	0.0232219	0.0236219	0.0265219	0.0292219	0.0324219	0.0347219	0.0388219	0.0429219	0.0496219	0.057222	0.0671219	0.0767219	0.0875219	0.100522	0.112922	0.126622	0.140922	0.154922	0.173622	0.191022	0.210022	0.229022	0.251522	0.273822	0.298922	0.323422
E_5	3298		0.00342194	0.00442194	0.00522194	0.00502195	0.00512194	0.00592195	0.00592195	0.00602194	0.00772194	0.00842195	0.00862194	0.00862194	0.0104219	0.0115219	0.0119219	0.0138219	0.0139219	0.0152219	0.0166219	0.0190219	0.0210219	0.0250219	0.0258219	0.0286219	0.0315219	0.0355219	0.038722	0.0451219	0.0512219	0.0603219	0.0681219	0.0766219	0.0847219	0.0935219	0.103522	0.112822	0.123322	0.137222	0.149322	0.165622	0.181422	0.198322	0.213822	0.232822	0.251422	0.274022	0.295022
F_5	3298		0.00332194	0.00442194	0.00492195	0.00482194	0.00492195	0.00562194	0.00542195	0.00542195	0.00712195	0.00792194	0.00782194	0.00782194	0.00962194	0.0106219	0.0111219	0.0129219	0.0128219	0.0144219	0.0158219	0.0183219	0.0197219	0.0243219	0.0257219	0.0292219	0.032522	0.0362219	0.0392219	0.0437219	0.0478219	0.053622	0.059822	0.0671219	0.0741219	0.0834219	0.0947219	0.105722	0.118522	0.132522	0.147822	0.164822	0.182622	0.200822	0.220722	0.242522	0.262722	0.288022	0.311722
G_5	3298		0.00412195	0.00472194	0.00552194	0.00522194	0.00532195	0.00632195	0.00592195	0.00612194	0.00792194	0.00892195	0.00892195	0.00912194	0.0109219	0.0121219	0.0126219	0.0147219	0.0147219	0.0162219	0.0176219	0.0202219	0.0217219	0.0260219	0.0270219	0.029922	0.0330219	0.0372219	0.0399219	0.0447219	0.0490219	0.0551219	0.0608219	0.0685219	0.0766219	0.086222	0.0973219	0.105722	0.116622	0.129422	0.143022	0.159422	0.175822	0.194222	0.212622	0.233822	0.254122	0.277622	0.302322
[truncated: 88 more columns]

## Sheet: Figure_6C_analysis
well	strain_spore#	time [min]	0	15	30	45	60	75	90	105	120	135	150	165	180	195	210	225	240	255	270	285	300	315	330	345	360	375	390	405	420	435	450	465	480	495	510	525	540	555	570	585	600	615	630	645	660	675	690
A_1	3746		0.101	0.1016	0.1017	0.1018	0.102	0.1024	0.1024	0.1027	0.1037	0.104	0.1046	0.105	0.1057	0.1064	0.1073	0.1081	0.109	0.1099	0.1108	0.112	0.1134	0.1149	0.1164	0.118	0.1203	0.1227	0.1252	0.1277	0.1299	0.1334	0.1361	0.1394	0.1424	0.1458	0.1493	0.1529	0.1569	0.1615	0.1665	0.1713	0.1761	0.1819	0.1868	0.1927	0.1991	0.2048	0.2112
B_1	3746		0.1001	0.1011	0.1014	0.1015	0.1018	0.1023	0.1023	0.1025	0.1038	0.1044	0.1046	0.1046	0.1057	0.1066	0.1069	0.1079	0.1083	0.1088	0.1097	0.1109	0.112	0.1142	0.1143	0.1157	0.1174	0.1191	0.1207	0.1229	0.1251	0.1274	0.1294	0.1314	0.1332	0.136	0.138	0.1393	0.1411	0.1437	0.147	0.15	0.1535	0.1575	0.1595	0.1645	0.169	0.1749	0.1785
C_1	3746		0.101	0.1019	0.1027	0.1026	0.1029	0.1035	0.1034	0.1038	0.1051	0.1056	0.1058	0.1057	0.1069	0.1076	0.1081	0.109	0.1094	0.1097	0.1107	0.112	0.1133	0.1158	0.1162	0.118	0.1199	0.122	0.1238	0.126	0.1283	0.1303	0.1329	0.1361	0.1383	0.1406	0.1432	0.1455	0.1476	0.1503	0.1535	0.1575	0.1617	0.1659	0.169	0.1737	0.1779	0.1844	0.1894
D_1	3746		0.101	0.1022	0.1028	0.1028	0.1029	0.1035	0.1034	0.1036	0.1052	0.1061	0.106	0.1061	0.1076	0.1085	0.1086	0.11	0.1096	0.1102	0.1108	0.112	0.1129	0.1157	0.1155	0.117	0.1188	0.1208	0.1217	0.1244	0.126	0.1296	0.1324	0.1361	0.1394	0.1428	0.1472	0.1504	0.154	0.1587	0.1624	0.1677	0.1724	0.1779	0.1823	0.1888	0.194	0.2017	0.2084
E_1	3747		0.1013	0.1025	0.1032	0.1031	0.1033	0.1042	0.1041	0.1043	0.1059	0.1067	0.1067	0.1066	0.1081	0.1089	0.109	0.1102	0.1097	0.1101	0.1105	0.1116	0.1123	0.1152	0.1147	0.1165	0.1184	0.1206	0.1212	0.1237	0.1251	0.1278	0.13	0.1332	0.1351	0.1378	0.1412	0.1433	0.1453	0.1488	0.1503	0.155	0.158	0.161	0.1632	0.1673	0.1694	0.1746	0.178
F_1	3747		0.102	0.1028	0.1034	0.1032	0.1034	0.1043	0.1041	0.1042	0.1058	0.1067	0.1063	0.1063	0.1079	0.1088	0.1088	0.1103	0.1096	0.1104	0.1111	0.1127	0.113	0.1162	0.1159	0.1172	0.1188	0.1213	0.1218	0.124	0.1256	0.1286	0.1315	0.1344	0.137	0.139	0.1425	0.1438	0.1452	0.1477	0.1495	0.1531	0.1559	0.1578	0.1599	0.1634	0.1647	0.1695	0.1722
G_1	3747		0.1012	0.102	0.1024	0.1022	0.1023	0.1033	0.1033	0.1032	0.105	0.1057	0.1058	0.1058	0.1076	0.1084	0.1085	0.1103	0.11	0.1114	0.1124	0.1137	0.1133	0.1165	0.1163	0.1181	0.1202	0.1231	0.1241	0.1263	0.1266	0.1285	0.1297	0.1327	0.134	0.1354	0.1386	0.1399	0.1409	0.1429	0.145	0.1477	0.1495	0.1515	0.1541	0.1578	0.1592	0.1645	0.1679
H_1	3747		0.102	0.1032	0.104	0.1038	0.1038	0.1045	0.1044	0.1042	0.1058	0.1067	0.1065	0.1071	0.1084	0.1091	0.1091	0.1106	0.1101	0.1106	0.111	0.1121	0.112	0.1146	0.114	0.1148	0.116	0.1178	0.1179	0.1191	0.1197	0.1209	0.122	0.1242	0.1252	0.1274	0.1315	0.1333	0.1366	0.1402	0.1443	0.1495	0.1541	0.1586	0.1631	0.1688	0.1734	0.1803	0.1861
A_2	3748		0.0998	0.1003	0.1008	0.1007	0.1008	0.1012	0.1015	0.1017	0.1027	0.1028	0.1034	0.1036	0.1042	0.1046	0.105	0.1056	0.1062	0.1067	0.1073	0.1083	0.1091	0.1102	0.1111	0.1122	0.1137	0.1153	0.1175	0.1191	0.1212	0.1238	0.1264	0.1293	0.1328	0.1363	0.1405	0.1446	0.1499	0.1557	0.1623	0.169	0.1754	0.1831	0.1907	0.1989	0.208	0.2165	0.2273
B_2	3748		0.0991	0.0999	0.1006	0.1006	0.1006	0.1012	0.101	0.1013	0.1028	0.1034	0.1035	0.1039	0.105	0.106	0.1066	0.1077	0.1084	0.1094	0.1109	0.1126	0.1145	0.1173	0.1184	0.1206	0.1232	0.1266	0.1301	0.1345	0.1382	0.1434	0.1485	0.1545	0.1607	0.1688	0.1777	0.1868	0.1974	0.21	0.2235	0.2382	0.2534	0.2692	0.2853	0.3035	0.3219	0.3427	0.3623
C_2	3748		0.0996	0.1007	0.1012	0.101	0.1013	0.1018	0.1016	0.1018	0.1033	0.1038	0.1041	0.1044	0.1057	0.1067	0.1072	0.1085	0.109	0.1096	0.1109	0.1124	0.1136	0.1162	0.1171	0.1194	0.1217	0.1244	0.1272	0.1308	0.1344	0.1389	0.1446	0.1517	0.1592	0.1683	0.1794	0.1899	0.2008	0.213	0.2261	0.2402	0.2561	0.2725	0.2897	0.3078	0.3262	0.3483	0.3692
D_2	3748		0.0999	0.1007	0.1011	0.101	0.1012	0.1019	0.1016	0.1017	0.1033	0.1041	0.1041	0.1039	0.1056	0.1066	0.1071	0.1086	0.1083	0.1089	0.1099	0.1114	0.1127	0.116	0.1161	0.1186	0.1209	0.1238	0.1256	0.1289	0.1318	0.1366	0.1412	0.1471	0.1539	0.1619	0.1708	0.1792	0.1892	0.2013	0.2135	0.2283	0.2433	0.2588	0.2748	0.2933	0.3121	0.3332	0.3545
E_2	3749		0.1032	0.1041	0.1047	0.1045	0.1046	0.1053	0.1052	0.1053	0.1069	0.1079	0.1079	0.1082	0.1101	0.111	0.1115	0.1129	0.1129	0.1139	0.1151	0.1169	0.1184	0.1222	0.1225	0.125	0.1275	0.1304	0.1325	0.1362	0.1387	0.1433	0.1475	0.1534	0.1595	0.1664	0.1752	0.1822	0.1899	0.2001	0.2104	0.2238	0.2375	0.2517	0.2665	0.2849	0.3016	0.3223	0.3417
F_2	3749		0.101	0.1017	0.1024	0.102	0.102	0.103	0.1027	0.1028	0.1046	0.1057	0.1056	0.1059	0.1078	0.109	0.1093	0.1112	0.1107	0.1121	0.1131	0.1153	0.1159	0.1197	0.1203	0.1225	0.1251	0.1285	0.1302	0.1341	0.1373	0.1425	0.1472	0.1535	0.159	0.1659	0.1754	0.1841	0.1939	0.2052	0.2173	0.2322	0.2479	0.2655	0.2835	0.3042	0.3246	0.348	0.3707
G_2	3749		0.1006	0.1016	0.1024	0.102	0.1019	0.1027	0.1026	0.1027	0.1047	0.1056	0.1054	0.1058	0.1076	0.1088	0.109	0.1111	0.1109	0.1126	0.1139	0.1161	0.1173	0.1215	0.1223	0.1253	0.1289	0.1331	0.1357	0.1392	0.1414	0.1454	0.1504	0.1568	0.1635	0.1719	0.1814	0.1905	0.2004	0.213	0.2254	0.2394	0.2536	0.2689	0.2845	0.3027	0.3193	0.3402	0.36
H_2	3749		0.1029	0.1037	0.1047	0.1045	0.1046	0.1052	0.1053	0.1052	0.107	0.1081	0.1081	0.1087	0.1103	0.1111	0.1113	0.1133	0.113	0.1141	0.1149	0.1168	0.1176	0.121	0.1211	0.1229	0.1252	0.1281	0.1296	0.1328	0.1357	0.1401	0.1444	0.1507	0.1564	0.1635	0.1729	0.1811	0.1907	0.2011	0.2124	0.226	0.2395	0.2541	0.2688	0.286	0.304	0.3248	0.346
A_4	3673		0.1008	0.1015	0.1022	0.1025	0.1027	0.1036	0.1038	0.1044	0.1055	0.1058	0.1062	0.1066	0.1072	0.1083	0.1089	0.1096	0.1105	0.111	0.1117	0.1125	0.1129	0.1137	0.1138	0.1142	0.1145	0.1148	0.1158	0.1166	0.1174	0.1184	0.1194	0.1205	0.1217	0.1224	0.1234	0.1245	0.1253	0.1264	0.1279	0.1295	0.1304	0.132	0.1332	0.1338	0.1349	0.1358	0.1374
B_4	3673		0.1003	0.1017	0.1028	0.103	0.1033	0.1041	0.1044	0.1048	0.1063	0.107	0.1074	0.1079	0.1093	0.1103	0.1111	0.1127	0.1135	0.1145	0.1161	0.1182	0.1201	0.1233	0.125	0.1276	0.1305	0.1333	0.1362	0.1398	0.1437	0.1484	0.1525	0.1572	0.1617	0.1676	0.1727	0.1774	0.1824	0.1887	0.1958	0.2037	0.2121	0.2205	0.2286	0.2378	0.2468	0.2568	0.2666
C_4	3673		0.1006	0.1025	0.1033	0.1036	0.1039	0.1048	0.105	0.1056	0.1073	0.1081	0.1087	0.1094	0.1111	0.1125	0.1137	0.1155	0.1164	0.1176	0.1192	0.1214	0.1226	0.1253	0.126	0.1283	0.1304	0.1334	0.136	0.1399	0.145	0.1513	0.1579	0.1658	0.173	0.1807	0.1887	0.1963	0.2039	0.2122	0.2204	0.2305	0.2401	0.25	0.2597	0.2703	0.2804	0.293	0.3051
D_4	3673		0.1022	0.1035	0.1046	0.1045	0.1049	0.106	0.106	0.1064	0.1083	0.1092	0.1096	0.1099	0.1117	0.113	0.1137	0.1157	0.1157	0.1168	0.1189	0.1215	0.1239	0.1279	0.1292	0.1321	0.1346	0.1382	0.1408	0.1447	0.1478	0.1528	0.1576	0.1637	0.17	0.1771	0.1848	0.191	0.198	0.207	0.2153	0.2271	0.2378	0.2492	0.26	0.2727	0.2842	0.2979	0.3102
E_4	3674		0.1004	0.1017	0.1026	0.1024	0.1028	0.1036	0.1035	0.1037	0.1053	0.106	0.106	0.1059	0.1076	0.1084	0.1085	0.1098	0.1094	0.1101	0.1108	0.1121	0.1127	0.1158	0.1156	0.1174	0.1191	0.1214	0.1222	0.1248	0.1269	0.1304	0.1336	0.1378	0.1418	0.1457	0.1503	0.1535	0.1569	0.1624	0.1666	0.1735	0.1797	0.1855	0.1905	0.1966	0.2013	0.2088	0.2146
F_4	3674		0.101	0.1022	0.1031	0.1031	0.1034	0.1045	0.1043	0.1045	0.1061	0.107	0.1068	0.1068	0.1088	0.1096	0.1096	0.1112	0.1107	0.1118	0.1127	0.1144	0.1146	0.1181	0.118	0.1199	0.1219	0.1242	0.1248	0.1267	0.1275	0.1295	0.1311	0.1345	0.1368	0.1395	0.1434	0.1464	0.1498	0.1542	0.1586	0.164	0.1693	0.1745	0.1799	0.1866	0.1909	0.1993	0.2063
G_4	3674		0.1024	0.1026	0.1034	0.1032	0.1033	0.1045	0.1044	0.1044	0.1063	0.1072	0.1071	0.1073	0.1087	0.1095	0.1093	0.1108	0.1098	0.1109	0.1114	0.113	0.1131	0.1162	0.116	0.1175	0.1189	0.1213	0.1217	0.1236	0.1247	0.127	0.1288	0.1313	0.1333	0.1352	0.1384	0.139	0.1408	0.1441	0.1474	0.1526	0.1572	0.1622	0.167	0.1729	0.1767	0.1846	0.1914
H_4	3674		0.1012	0.1024	0.1032	0.1033	0.1034	0.1041	0.1043	0.104	0.1056	0.1065	0.1062	0.1067	0.1081	0.1091	0.1088	0.1103	0.1096	0.1102	0.1102	0.1112	0.1109	0.1134	0.1127	0.1131	0.1138	0.1151	0.1148	0.1158	0.1162	0.1175	0.1183	0.1198	0.1201	0.1209	0.123	0.1232	0.1241	0.1257	0.1265	0.1285	0.1299	0.1309	0.1315	0.133	0.1328	0.1355	0.1371
A_5	3290		0.1	0.1005	0.101	0.101	0.1013	0.1018	0.1019	0.1023	0.1033	0.1036	0.104	0.1046	0.1053	0.1057	0.1064	0.107	0.1078	0.1085	0.1092	0.1104	0.1114	0.1128	0.1141	0.1155	0.1175	0.1193	0.1219	0.1245	0.1275	0.1305	0.1338	0.1376	0.1417	0.146	0.1511	0.1564	0.1619	0.1683	0.1755	0.1828	0.1897	0.1978	0.2063	0.2153	0.2265	0.2366	0.2496
B_5	3290		0.0992	0.1002	0.1008	0.1008	0.1009	0.1014	0.1014	0.1018	0.103	0.1036	0.1039	0.1042	0.1054	0.1065	0.107	0.1083	0.1093	0.1103	0.1118	0.1138	0.1162	0.1198	0.1217	0.125	0.129	0.1327	0.1375	0.1426	0.1477	0.1539	0.1608	0.169	0.1781	0.1887	0.2004	0.2124	0.2252	0.2395	0.2546	0.2718	0.2893	0.3073	0.3269	0.3474	0.3692	0.3932	0.4168
C_5	3290		0.0998	0.1007	0.1013	0.1012	0.1013	0.1019	0.102	0.1022	0.1037	0.1044	0.1046	0.1049	0.1062	0.1074	0.108	0.1095	0.1101	0.1115	0.1131	0.115	0.1172	0.1205	0.1218	0.1251	0.1286	0.1327	0.137	0.142	0.147	0.1535	0.1604	0.1681	0.1758	0.184	0.1945	0.2052	0.2174	0.2306	0.2445	0.2607	0.2781	0.2963	0.3148	0.3339	0.3537	0.3768	0.4001
D_5	3290		0.1002	0.101	0.1016	0.1016	0.1016	0.1024	0.1023	0.1025	0.1041	0.1049	0.1051	0.1053	0.1069	0.1079	0.1084	0.1103	0.1103	0.1114	0.1129	0.1147	0.1161	0.1196	0.12	0.1229	0.1256	0.1288	0.1311	0.1352	0.1393	0.146	0.1536	0.1635	0.1731	0.1839	0.1969	0.2093	0.223	0.2373	0.2513	0.27	0.2874	0.3064	0.3254	0.3479	0.3702	0.3953	0.4198
E_5	3298		0.0998	0.1008	0.1016	0.1014	0.1015	0.1023	0.1023	0.1024	0.1041	0.1048	0.105	0.105	0.1068	0.1079	0.1083	0.1102	0.1103	0.1116	0.113	0.1154	0.1174	0.1214	0.1222	0.125	0.1279	0.1319	0.1351	0.1415	0.1476	0.1567	0.1645	0.173	0.1811	0.1899	0.1999	0.2092	0.2197	0.2336	0.2457	0.262	0.2778	0.2947	0.3102	0.3292	0.3478	0.3704	0.3914
F_5	3298		0.0997	0.1008	0.1013	0.1012	0.1013	0.102	0.1018	0.1018	0.1035	0.1043	0.1042	0.1042	0.106	0.107	0.1075	0.1093	0.1092	0.1108	0.1122	0.1147	0.1161	0.1207	0.1221	0.1256	0.1289	0.1326	0.1356	0.1401	0.1442	0.15	0.1562	0.1635	0.1705	0.1798	0.1911	0.2021	0.2149	0.2289	0.2442	0.2612	0.279	0.2972	0.3171	0.3389	0.3591	0.3844	0.4081
G_5	3298		0.1005	0.1011	0.1019	0.1016	0.1017	0.1027	0.1023	0.1025	0.1043	0.1053	0.1053	0.1055	0.1073	0.1085	0.109	0.1111	0.1111	0.1126	0.114	0.1166	0.1181	0.1224	0.1234	0.1263	0.1294	0.1336	0.1363	0.1411	0.1454	0.1515	0.1572	0.1649	0.173	0.1826	0.1937	0.2021	0.213	0.2258	0.2394	0.2558	0.2722	0.2906	0.309	0.3302	0.3505	0.374	0.3987
H_5	3298		0.1003	0.1011	0.1021	0.102	0.1021	0.1029	0.1031	0.1028	0.1046	0.1055	0.1054	0.1061	0.1076	0.1088	0.109	0.1113	0.111	0.1123	0.1132	0.1156	0.1164	0.1203	0.1209	0.1233	0.1263	0.1302	0.1329	0.1368	0.1403	0.1452	0.1501	0.1566	0.1628	0.1709	0.1815	0.1918	0.2034	0.2156	0.2291	0.2441	0.2586	0.2735	0.2889	0.3074	0.3261	0.3472	0.369
A_6	3756		0.1007	0.1017	0.102	0.1022	0.1024	0.1029	0.103	0.1035	0.1045	0.1047	0.1052	0.1055	0.1062	0.1068	0.1074	0.1081	0.1089	0.1095	0.1104	0.1119	0.113	0.1148	0.116	0.1177	0.1197	0.1215	0.1243	0.1268	0.1296	0.1331	0.1365	0.1399	0.1436	0.1473	0.1517	0.1561	0.1616	0.1684	0.176	0.1842	0.1921	0.2025	0.2123	0.2233	0.236	0.249	0.2644
B_6	3756		0.0994	0.1004	0.101	0.101	0.1009	0.1015	0.1015	0.1016	0.1029	0.1033	0.1035	0.1036	0.1048	0.1054	0.1062	0.1071	0.108	0.109	0.1103	0.1123	0.1143	0.1176	0.1195	0.1226	0.1263	0.1304	0.1353	0.1402	0.1455	0.1517	0.1577	0.1647	0.1718	0.1807	0.1915	0.2026	0.2149	0.2286	0.2435	0.26	0.2771	0.2948	0.3124	0.3321	0.3525	0.3744	0.3973
C_6	3756		0.1	0.1007	0.1014	0.1016	0.1015	0.1022	0.1021	0.1023	0.1036	0.1043	0.1045	0.1046	0.1059	0.1069	0.1075	0.1089	0.1094	0.1106	0.1124	0.1147	0.1167	0.1203	0.1219	0.1252	0.1284	0.133	0.1377	0.1433	0.1488	0.1561	0.1636	0.1722	0.1803	0.1899	0.2017	0.2141	0.2265	0.2407	0.2553	0.2723	0.2885	0.3057	0.3239	0.343	0.3627	0.3853	0.4077
D_6	3756		0.1	0.1006	0.1013	0.1012	0.1012	0.102	0.1018	0.1019	0.1034	0.1042	0.1042	0.1042	0.1057	0.1066	0.1071	0.1084	0.1086	0.1093	0.1106	0.1124	0.1141	0.1177	0.1183	0.1215	0.1246	0.1286	0.1324	0.1383	0.1448	0.1531	0.1612	0.1695	0.1782	0.188	0.1996	0.2115	0.2238	0.2374	0.2513	0.2691	0.2861	0.3035	0.3207	0.3413	0.3614	0.3842	0.4068
E_6	3757		0.1003	0.1012	0.1019	0.1016	0.1017	0.1025	0.1023	0.1023	0.104	0.1048	0.1047	0.1046	0.1065	0.1075	0.1078	0.1096	0.1094	0.1104	0.1117	0.1139	0.1155	0.1199	0.1206	0.1246	0.1277	0.1319	0.1353	0.1408	0.1454	0.1519	0.1578	0.1655	0.1736	0.1831	0.1954	0.2065	0.2187	0.2334	0.2471	0.2645	0.2822	0.299	0.3176	0.3382	0.3582	0.3824	0.4046
F_6	3757		0.1008	0.1015	0.1022	0.102	0.1019	0.1029	0.1027	0.1028	0.1045	0.1053	0.1051	0.1052	0.1071	0.1081	0.1084	0.1103	0.1099	0.1112	0.1125	0.1147	0.1157	0.1196	0.12	0.1224	0.1248	0.128	0.1301	0.1341	0.1374	0.1428	0.1488	0.1555	0.1613	0.1686	0.1773	0.1858	0.1951	0.2064	0.2182	0.2322	0.247	0.2616	0.278	0.2967	0.3142	0.3363	0.3575
G_6	3757		0.1011	0.1017	0.1025	0.1021	0.1022	0.1031	0.1028	0.1028	0.1046	0.1054	0.1055	0.1058	0.1074	0.1086	0.1088	0.1107	0.1105	0.1119	0.113	0.1153	0.1163	0.1206	0.1214	0.124	0.1273	0.1317	0.1345	0.1388	0.1427	0.1483	0.1542	0.1619	0.1693	0.1793	0.1914	0.2023	0.2148	0.2272	0.2411	0.2558	0.2714	0.2881	0.3059	0.325	0.3434	0.3673	0.39
H_6	3757		0.101	0.1019	0.1027	0.1026	0.1027	0.1035	0.1036	0.1032	0.1049	0.1059	0.1058	0.1062	0.1078	0.1086	0.1087	0.1105	0.1105	0.1116	0.1126	0.1148	0.1154	0.1191	0.1196	0.1218	0.1241	0.1274	0.1296	0.1341	0.1383	0.1438	0.1491	0.155	0.1599	0.1663	0.1754	0.1832	0.1934	0.2055	0.2179	0.2325	0.2467	0.2625	0.2783	0.2969	0.3147	0.3363	0.3575
A_7	3758		0.0993	0.0999	0.1003	0.1006	0.1007	0.1013	0.1013	0.1017	0.1026	0.103	0.1034	0.1037	0.1043	0.1053	0.1058	0.1063	0.1072	0.1079	0.1087	0.1101	0.1111	0.1126	0.1138	0.1154	0.1171	0.1191	0.1216	0.1244	0.1271	0.131	0.1344	0.1387	0.1428	0.1469	0.1522	0.1563	0.1618	0.1685	0.1761	0.1847	0.1917	0.2013	0.2105	0.2204	0.2323	0.2422	0.2555
B_7	3758		0.0998	0.1009	0.1015	0.1015	0.1017	0.1022	0.102	0.1024	0.1034	0.104	0.1043	0.1047	0.1056	0.1066	0.1074	0.1083	0.1091	0.1098	0.1111	0.1125	0.1138	0.1163	0.1174	0.1196	0.1228	0.1258	0.1307	0.1353	0.1401	0.1464	0.1528	0.1595	0.1668	0.1755	0.1856	0.1964	0.2074	0.221	0.2353	0.2509	0.2674	0.2832	0.3004	0.3193	0.3395	0.3617	0.3829
C_7	3758		0.1	0.1011	0.102	0.1019	0.1021	0.1026	0.1026	0.1029	0.1043	0.105	0.1051	0.1054	0.1069	0.108	0.1085	0.11	0.1103	0.1117	0.1133	0.1153	0.1172	0.1204	0.1219	0.1248	0.128	0.1318	0.1354	0.141	0.1463	0.1535	0.1605	0.1684	0.1768	0.1867	0.1976	0.2085	0.2194	0.2313	0.2438	0.2587	0.2747	0.2916	0.3094	0.3286	0.3483	0.37	0.3915
D_7	3758		0.1	0.1011	0.1018	0.1018	0.102	0.1025	0.1025	0.1027	0.104	0.1049	0.105	0.1051	0.1067	0.1078	0.1081	0.1096	0.1098	0.1109	0.1125	0.1146	0.1163	0.1202	0.1209	0.1242	0.1271	0.1305	0.134	0.14	0.1457	0.1529	0.1604	0.1685	0.177	0.1861	0.1973	0.2079	0.2206	0.2345	0.2485	0.2658	0.2826	0.3002	0.3176	0.338	0.3577	0.3804	0.4032
E_7	3759		0.1006	0.1013	0.1021	0.1019	0.1017	0.1027	0.1024	0.1026	0.1043	0.1052	0.1053	0.1052	0.1072	0.1082	0.1086	0.1106	0.1104	0.1117	0.1134	0.1161	0.1179	0.1222	0.1237	0.1272	0.1309	0.1357	0.1394	0.145	0.1493	0.1552	0.1607	0.1677	0.1749	0.1836	0.1941	0.2041	0.2155	0.2295	0.2431	0.2601	0.277	0.2935	0.3109	0.33	0.3492	0.3715	0.392
F_7	3759		0.102	0.1026	0.1029	0.1025	0.1026	0.1032	0.1031	0.1032	0.1051	0.1059	0.1059	0.1059	0.1079	0.1089	0.1093	0.1112	0.111	0.1124	0.1137	0.116	0.1173	0.1217	0.1226	0.1253	0.1284	0.1327	0.136	0.142	0.1467	0.153	0.1598	0.1682	0.1761	0.1854	0.1967	0.2074	0.2183	0.2312	0.2446	0.2595	0.2744	0.2896	0.3059	0.3242	0.3425	0.3639	0.385
G_7	3759		0.1007	0.1018	0.1026	0.1023	0.1023	0.1032	0.103	0.103	0.1049	0.1059	0.1059	0.1063	0.1078	0.109	0.1093	0.1113	0.1113	0.1127	0.1137	0.1159	0.1173	0.1214	0.1222	0.1249	0.1279	0.1321	0.1351	0.1397	0.1446	0.1511	0.1574	0.1654	0.1737	0.1839	0.1969	0.2082	0.2224	0.2379	0.2545	0.2717	0.2896	0.3077	0.3278	0.3493	0.3689	0.3934	0.4177
H_7	3759		0.1014	0.1021	0.1025	0.1029	0.1026	0.1033	0.1039	0.1044	0.1055	0.1057	0.1067	0.1071	0.1076	0.1091	0.1088	0.1118	0.1106	0.1127	0.1139	0.1155	0.1166	0.1201	0.1199	0.1214	0.1241	0.128	0.1305	0.1344	0.1384	0.1428	0.1468	0.1531	0.1591	0.1662	0.1753	0.1832	0.193	0.203	0.2136	0.2259	0.2379	0.2505	0.2642	0.2802	0.2957	0.3148	0.3338
A_10	YPD		0.0951	0.0954	0.0954	0.0954	0.0953	0.0955	0.0952	0.0951	0.0958	0.0956	0.0955	0.0953	0.0953	0.0957	0.0956	0.0955	0.0955	0.0953	0.0953	0.0954	0.0954	0.0957	0.0954	0.0954	0.0955	0.0954	0.0956	0.0955	0.0953	0.0955	0.0957	0.0959	0.0956	0.0955	0.0957	0.0956	0.0955	0.0955	0.0955	0.0956	0.0957	0.0956	0.0953	0.0956	0.0951	0.0954	0.0955
A_11	YPD		0.095	0.0953	0.0952	0.0952	0.0951	0.0954	0.0952	0.0949	0.0956	0.0955	0.0953	0.0952	0.0953	0.0956	0.0955	0.0953	0.0955	0.0951	0.0952	0.0953	0.0953	0.0957	0.0953	0.0953	0.0954	0.0953	0.0955	0.0954	0.0952	0.0955	0.0955	0.0958	0.0956	0.0955	0.0957	0.0956	0.0954	0.0954	0.0953	0.0955	0.0956	0.0955	0.0952	0.0955	0.0952	0.0955	0.0954
A_12	YPD		0.0951	0.0951	0.0953	0.0952	0.0951	0.0955	0.0951	0.095	0.0956	0.0956	0.0954	0.0952	0.0953	0.0956	0.0955	0.0954	0.0955	0.095	0.0951	0.0953	0.0952	0.0957	0.0953	0.0953	0.0953	0.0953	0.0955	0.0954	0.0952	0.0955	0.0956	0.0957	0.0956	0.0955	0.0958	0.0955	0.0954	0.0953	0.0954	0.0955	0.0956	0.0955	0.0952	0.0955	0.0951	0.0954	0.0954
B_10	YPD		0.0949	0.0952	0.0955	0.0953	0.0952	0.0957	0.0953	0.0952	0.0959	0.0958	0.0956	0.0954	0.0956	0.0958	0.0958	0.0956	0.0958	0.0954	0.0954	0.0955	0.0955	0.0961	0.0955	0.0955	0.0957	0.0957	0.0957	0.0957	0.0956	0.0959	0.0958	0.0962	0.0958	0.0958	0.0961	0.0959	0.0957	0.0957	0.0956	0.0959	0.0958	0.0958	0.0955	0.0957	0.0955	0.0957	0.0956
B_11	YPD		0.0946	0.0949	0.095	0.095	0.095	0.0953	0.0949	0.095	0.0955	0.0955	0.0953	0.095	0.0952	0.0955	0.0952	0.0953	0.0952	0.0949	0.0949	0.0951	0.0951	0.0958	0.0952	0.0952	0.0952	0.0953	0.0954	0.0954	0.0952	0.0955	0.0955	0.0957	0.0954	0.0955	0.0957	0.0955	0.0953	0.0952	0.0951	0.0953	0.0956	0.0954	0.0951	0.0955	0.0951	0.0954	0.0953
B_12	YPD		0.0946	0.0951	0.0953	0.0951	0.0951	0.0954	0.0951	0.095	0.0956	0.0956	0.0953	0.0952	0.0953	0.0956	0.0955	0.0954	0.0954	0.095	0.0951	0.0953	0.0952	0.096	0.0953	0.0953	0.0956	0.0954	0.0955	0.0955	0.0952	0.0957	0.0956	0.0959	0.0956	0.0957	0.0957	0.0956	0.0954	0.0954	0.0954	0.0955	0.0957	0.0956	0.0953	0.0955	0.0951	0.0955	0.0954
C_10	YPD		0.0946	0.095	0.0952	0.095	0.095	0.0955	0.0951	0.0949	0.0957	0.0958	0.0953	0.095	0.0957	0.0958	0.0955	0.0958	0.0951	0.0947	0.0946	0.0949	0.0949	0.0963	0.095	0.0953	0.0955	0.0958	0.0953	0.0956	0.0952	0.0957	0.0956	0.0961	0.0957	0.0956	0.0961	0.0956	0.0951	0.0955	0.095	0.0957	0.0958	0.0956	0.095	0.0955	0.0947	0.0955	0.0953
C_11	YPD		0.0951	0.0954	0.0957	0.0953	0.0953	0.0955	0.095	0.0949	0.0959	0.096	0.0954	0.095	0.0959	0.0961	0.0957	0.0962	0.0954	0.095	0.0949	0.0951	0.095	0.0964	0.0951	0.0955	0.0957	0.0959	0.0954	0.0957	0.0952	0.0958	0.0957	0.0961	0.0957	0.0957	0.0964	0.0958	0.0952	0.0955	0.095	0.0958	0.0959	0.0958	0.0953	0.0957	0.0948	0.0957	0.0953
C_12	YPD		0.0956	0.0961	0.0964	0.0961	0.0959	0.0963	0.0959	0.0957	0.0965	0.0967	0.0964	0.096	0.0967	0.0969	0.0964	0.0971	0.0961	0.0957	0.0957	0.096	0.0959	0.0972	0.096	0.0963	0.0963	0.097	0.0963	0.0963	0.096	0.0965	0.0967	0.0971	0.0966	0.0967	0.0972	0.0966	0.0962	0.0964	0.0959	0.0967	0.0968	0.0966	0.096	0.0965	0.0957	0.0965	0.0961
D_10	YPD		0.0948	0.0952	0.0956	0.0953	0.0951	0.0956	0.0951	0.0949	0.096	0.096	0.0956	0.0952	0.0959	0.096	0.0956	0.0961	0.0951	0.0948	0.0947	0.0951	0.0949	0.0964	0.095	0.0955	0.0956	0.0959	0.0953	0.0956	0.0951	0.0958	0.0957	0.0962	0.0957	0.0957	0.0964	0.0958	0.0953	0.0957	0.095	0.0958	0.0959	0.0958	0.095	0.0957	0.0947	0.0955	0.0951
D_11	YPD		0.0954	0.0957	0.0961	0.0958	0.0957	0.0962	0.0957	0.0954	0.0963	0.0966	0.0961	0.0956	0.0964	0.0966	0.0962	0.0967	0.0958	0.0953	0.0954	0.0954	0.0954	0.0969	0.0955	0.0961	0.0963	0.0968	0.096	0.0964	0.0959	0.0965	0.0965	0.0969	0.0966	0.0965	0.0972	0.0965	0.0959	0.0964	0.0958	0.0967	0.0965	0.0964	0.0959	0.0964	0.0954	0.0962	0.096
D_12	YPD		0.097	0.0977	0.098	0.0978	0.0977	0.0981	0.0977	0.0975	0.0984	0.0985	0.0981	0.0978	0.0985	0.0987	0.0982	0.0988	0.0979	0.0976	0.0975	0.0977	0.0977	0.0991	0.0977	0.0982	0.0983	0.0987	0.0981	0.0985	0.0979	0.0985	0.0985	0.0988	0.0986	0.0984	0.0992	0.0984	0.098	0.0983	0.0978	0.0986	0.0986	0.0985	0.0978	0.0984	0.0976	0.0984	0.0978
E_9	YPD		0.095	0.0952	0.0957	0.0953	0.0951	0.0957	0.0951	0.0948	0.0959	0.0962	0.0956	0.0951	0.0961	0.0963	0.0958	0.0965	0.0953	0.0949	0.0948	0.0953	0.0948	0.0968	0.0953	0.0955	0.0956	0.0963	0.0954	0.0958	0.0951	0.0959	0.0959	0.0965	0.0959	0.0958	0.0967	0.0958	0.0951	0.0957	0.095	0.096	0.096	0.0959	0.0954	0.0959	0.0945	0.0958	0.0953
E_10	YPD		0.0949	0.0953	0.0958	0.0952	0.0951	0.0957	0.0952	0.095	0.096	0.0962	0.0957	0.095	0.0962	0.0964	0.0958	0.0968	0.0951	0.0949	0.0949	0.0955	0.0949	0.0968	0.0953	0.0956	0.0958	0.0963	0.0953	0.096	0.0951	0.096	0.0959	0.0965	0.096	0.096	0.0969	0.0959	0.0952	0.0958	0.0949	0.0961	0.0961	0.0959	0.0953	0.0959	0.0944	0.0958	0.0952
E_11	YPD		0.0946	0.0948	0.0956	0.0951	0.095	0.0956	0.0949	0.0946	0.0957	0.096	0.0954	0.0947	0.0959	0.096	0.0954	0.0961	0.0948	0.0946	0.0946	0.095	0.0944	0.0964	0.095	0.0952	0.0955	0.0961	0.095	0.0955	0.0951	0.0956	0.0957	0.0961	0.0957	0.0957	0.0965	0.0956	0.0949	0.0955	0.0947	0.0958	0.0958	0.0956	0.0951	0.0955	0.094	0.0953	0.0949
blank	mean	STDEV
YPD	0.0963781	0.00145808
	strain_spore#
OD600 corrected with blank
well		time [min]	0	15	30	45	60	75	90	105	120	135	150	165	180	195	210	225	240	255	270	285	300	315	330	345	360	375	390	405	420	435	450	465	480	495	510	525	540	555	570	585	600	615	630	645	660	675	690
A_1	3746		0.00462195	0.00522194	0.00532195	0.00542195	0.00562194	0.00602194	0.00602194	0.00632195	0.00732194	0.00762195	0.00822194	0.00862194	0.00932195	0.0100219	0.0109219	0.0117219	0.0126219	0.0135219	0.0144219	0.0156219	0.0170219	0.0185219	0.0200219	0.0216219	0.0239219	0.0263219	0.0288219	0.0313219	0.0335219	0.0370219	0.0397219	0.0430219	0.0460219	0.0494219	0.0529219	0.0565219	0.0605219	0.065122	0.0701219	0.0749219	0.0797219	0.0855219	0.0904219	0.0963219	0.102722	0.108422	0.114822
B_1	3746		0.00372195	0.00472194	0.00502195	0.00512194	0.00542195	0.00592195	0.00592195	0.00612194	0.00742194	0.00802195	0.00822194	0.00822194	0.00932195	0.0102219	0.0105219	0.0115219	0.0119219	0.0124219	0.0133219	0.0145219	0.0156219	0.0178219	0.0179219	0.0193219	0.0210219	0.0227219	0.0243219	0.0265219	0.0287219	0.0310219	0.0330219	0.0350219	0.0368219	0.039622	0.0416219	0.0429219	0.0447219	0.0473219	0.0506219	0.053622	0.057122	0.0611219	0.0631219	0.0681219	0.0726219	0.0785219	0.0821219
C_1	3746		0.00462195	0.00552194	0.00632195	0.00622195	0.00652194	0.00712195	0.00702194	0.00742194	0.00872194	0.00922194	0.00942195	0.00932195	0.0105219	0.0112219	0.0117219	0.0126219	0.0130219	0.0133219	0.0143219	0.0156219	0.0169219	0.0194219	0.0198219	0.0216219	0.0235219	0.0256219	0.0274219	0.0296219	0.0319219	0.0339219	0.0365219	0.0397219	0.0419219	0.0442219	0.0468219	0.0491219	0.0512219	0.0539219	0.057122	0.0611219	0.0653219	0.069522	0.0726219	0.0773219	0.0815219	0.088022	0.0930219
D_1	3746		0.00462195	0.00582195	0.00642194	0.00642194	0.00652194	0.00712195	0.00702194	0.00722195	0.00882194	0.00972195	0.00962194	0.00972195	0.0112219	0.0121219	0.0122219	0.0136219	0.0132219	0.0138219	0.0144219	0.0156219	0.0165219	0.0193219	0.0191219	0.0206219	0.0224219	0.0244219	0.0253219	0.0280219	0.0296219	0.0332219	0.036022	0.0397219	0.0430219	0.0464219	0.0508219	0.0540219	0.0576219	0.0623219	0.066022	0.0713219	0.0760219	0.0815219	0.0859219	0.092422	0.097622	0.105322	0.112022
E_1	3747		0.00492195	0.00612194	0.00682195	0.00672195	0.00692194	0.00782194	0.00772194	0.00792194	0.00952194	0.0103219	0.0103219	0.0102219	0.0117219	0.0125219	0.0126219	0.0138219	0.0133219	0.0137219	0.0141219	0.0152219	0.0159219	0.0188219	0.0183219	0.0201219	0.0220219	0.0242219	0.0248219	0.0273219	0.0287219	0.0314219	0.0336219	0.0368219	0.038722	0.0414219	0.044822	0.0469219	0.0489219	0.0524219	0.0539219	0.0586219	0.061622	0.0646219	0.066822	0.0709219	0.073022	0.0782219	0.0816219
F_1	3747		0.00562194	0.00642194	0.00702194	0.00682195	0.00702194	0.00792194	0.00772194	0.00782194	0.00942195	0.0103219	0.00992194	0.00992194	0.0115219	0.0124219	0.0124219	0.0139219	0.0132219	0.0140219	0.0147219	0.0163219	0.0166219	0.0198219	0.0195219	0.0208219	0.0224219	0.0249219	0.0254219	0.0276219	0.0292219	0.0322219	0.035122	0.0380219	0.0406219	0.0426219	0.0461219	0.0474219	0.0488219	0.0513219	0.0531219	0.0567219	0.0595219	0.0614219	0.0635219	0.0670219	0.0683219	0.0731219	0.0758219
G_1	3747		0.00482194	0.00562194	0.00602194	0.00582195	0.00592195	0.00692194	0.00692194	0.00682195	0.00862194	0.00932195	0.00942195	0.00942195	0.0112219	0.0120219	0.0121219	0.0139219	0.0136219	0.0150219	0.0160219	0.0173219	0.0169219	0.0201219	0.0199219	0.0217219	0.0238219	0.0267219	0.0277219	0.029922	0.0302219	0.0321219	0.0333219	0.0363219	0.0376219	0.0390219	0.042222	0.0435219	0.0445219	0.0465219	0.0486219	0.0513219	0.0531219	0.0551219	0.0577219	0.0614219	0.0628219	0.0681219	0.0715219
H_1	3747		0.00562194	0.00682195	0.00762195	0.00742194	0.00742194	0.00812195	0.00802195	0.00782194	0.00942195	0.0103219	0.0101219	0.0107219	0.0120219	0.0127219	0.0127219	0.0142219	0.0137219	0.0142219	0.0146219	0.0157219	0.0156219	0.0182219	0.0176219	0.0184219	0.0196219	0.0214219	0.0215219	0.0227219	0.0233219	0.0245219	0.0256219	0.0278219	0.0288219	0.0310219	0.035122	0.036922	0.0402219	0.0438219	0.0479219	0.0531219	0.0577219	0.0622219	0.0667219	0.0724219	0.0770219	0.0839219	0.089722
A_2	3748		0.00342194	0.00392194	0.00442194	0.00432194	0.00442194	0.00482194	0.00512194	0.00532195	0.00632195	0.00642194	0.00702194	0.00722195	0.00782194	0.00822194	0.00862194	0.00922194	0.00982195	0.0103219	0.0109219	0.0119219	0.0127219	0.0138219	0.0147219	0.0158219	0.0173219	0.0189219	0.0211219	0.0227219	0.0248219	0.0274219	0.0300219	0.0329219	0.0364219	0.0399219	0.0441219	0.0482219	0.0535219	0.0593219	0.065922	0.0726219	0.0790219	0.0867219	0.0943219	0.102522	0.111622	0.120122	0.130922
B_2	3748		0.00272195	0.00352194	0.00422194	0.00422194	0.00422194	0.00482194	0.00462195	0.00492195	0.00642194	0.00702194	0.00712195	0.00752195	0.00862194	0.00962194	0.0102219	0.0113219	0.0120219	0.0130219	0.0145219	0.0162219	0.0181219	0.0209219	0.0220219	0.0242219	0.0268219	0.0302219	0.0337219	0.0381219	0.0418219	0.0470219	0.0521219	0.0581219	0.0643219	0.0724219	0.0813219	0.0904219	0.101022	0.113622	0.127122	0.141822	0.157022	0.172822	0.188922	0.207122	0.225522	0.246322	0.265922
C_2	3748		0.00322195	0.00432194	0.00482194	0.00462195	0.00492195	0.00542195	0.00522194	0.00542195	0.00692194	0.00742194	0.00772194	0.00802195	0.00932195	0.0103219	0.0108219	0.0121219	0.0126219	0.0132219	0.0145219	0.0160219	0.0172219	0.0198219	0.0207219	0.0230219	0.0253219	0.0280219	0.030822	0.0344219	0.0380219	0.0425219	0.0482219	0.0553219	0.0628219	0.0719219	0.0830219	0.0935219	0.104422	0.116622	0.129722	0.143822	0.159722	0.176122	0.193322	0.211422	0.229822	0.251922	0.272822
D_2	3748		0.00352194	0.00432194	0.00472194	0.00462195	0.00482194	0.00552194	0.00522194	0.00532195	0.00692194	0.00772194	0.00772194	0.00752195	0.00922194	0.0102219	0.0107219	0.0122219	0.0119219	0.0125219	0.0135219	0.0150219	0.0163219	0.0196219	0.0197219	0.0222219	0.0245219	0.0274219	0.0292219	0.032522	0.0354219	0.0402219	0.044822	0.0507219	0.0575219	0.0655219	0.0744219	0.0828219	0.0928219	0.104922	0.117122	0.131922	0.146922	0.162422	0.178422	0.196922	0.215722	0.236822	0.258122
E_2	3749		0.00682195	0.00772194	0.00832194	0.00812195	0.00822194	0.00892195	0.00882194	0.00892195	0.0105219	0.0115219	0.0115219	0.0118219	0.0137219	0.0146219	0.0151219	0.0165219	0.0165219	0.0175219	0.0187219	0.0205219	0.0220219	0.0258219	0.0261219	0.0286219	0.0311219	0.0340219	0.0361219	0.0398219	0.0423219	0.0469219	0.0511219	0.0570219	0.0631219	0.0700219	0.0788219	0.0858219	0.0935219	0.103722	0.114022	0.127422	0.141122	0.155322	0.170122	0.188522	0.205222	0.225922	0.245322
F_2	3749		0.00462195	0.00532195	0.00602194	0.00562194	0.00562194	0.00662194	0.00632195	0.00642194	0.00822194	0.00932195	0.00922194	0.00952194	0.0114219	0.0126219	0.0129219	0.0148219	0.0143219	0.0157219	0.0167219	0.0189219	0.0195219	0.0233219	0.0239219	0.0261219	0.0287219	0.0321219	0.0338219	0.0377219	0.0409219	0.0461219	0.0508219	0.057122	0.0626219	0.069522	0.0790219	0.0877219	0.0975219	0.108822	0.120922	0.135822	0.151522	0.169122	0.187122	0.207822	0.228222	0.251622	0.274322
G_2	3749		0.00422194	0.00522194	0.00602194	0.00562194	0.00552194	0.00632195	0.00622195	0.00632195	0.00832194	0.00922194	0.00902195	0.00942195	0.0112219	0.0124219	0.0126219	0.0147219	0.0145219	0.0162219	0.0175219	0.0197219	0.0209219	0.0251219	0.0259219	0.0289219	0.032522	0.0367219	0.0393219	0.0428219	0.0450219	0.0490219	0.0540219	0.0604219	0.0671219	0.0755219	0.0850219	0.094122	0.104022	0.116622	0.129022	0.143022	0.157222	0.172522	0.188122	0.206322	0.222922	0.243822	0.263622
H_2	3749		0.00652194	0.00732194	0.00832194	0.00812195	0.00822194	0.00882194	0.00892195	0.00882194	0.0106219	0.0117219	0.0117219	0.0123219	0.0139219	0.0147219	0.0149219	0.0169219	0.0166219	0.0177219	0.0185219	0.0204219	0.0212219	0.0246219	0.0247219	0.0265219	0.0288219	0.0317219	0.0332219	0.0364219	0.0393219	0.0437219	0.0480219	0.0543219	0.0600219	0.0671219	0.076522	0.0847219	0.0943219	0.104722	0.116022	0.129622	0.143122	0.157722	0.172422	0.189622	0.207622	0.228422	0.249622
A_4	3673		0.00442194	0.00512194	0.00582195	0.00612194	0.00632195	0.00722195	0.00742194	0.00802195	0.00912194	0.00942195	0.00982195	0.0102219	0.0108219	0.0119219	0.0125219	0.0132219	0.0141219	0.0146219	0.0153219	0.0161219	0.0165219	0.0173219	0.0174219	0.0178219	0.0181219	0.0184219	0.0194219	0.0202219	0.0210219	0.0220219	0.0230219	0.0241219	0.0253219	0.0260219	0.0270219	0.0281219	0.0289219	0.0300219	0.0315219	0.0331219	0.0340219	0.0356219	0.0368219	0.0374219	0.0385219	0.0394219	0.0410219
B_4	3673		0.00392194	0.00532195	0.00642194	0.00662194	0.00692194	0.00772194	0.00802195	0.00842195	0.00992194	0.0106219	0.0110219	0.0115219	0.0129219	0.0139219	0.0147219	0.0163219	0.0171219	0.0181219	0.0197219	0.0218219	0.0237219	0.0269219	0.0286219	0.0312219	0.0341219	0.036922	0.0398219	0.0434219	0.0473219	0.0520219	0.0561219	0.0608219	0.0653219	0.071222	0.0763219	0.0810219	0.0860219	0.0923219	0.099422	0.107322	0.115722	0.124122	0.132222	0.141422	0.150422	0.160422	0.170222
C_4	3673		0.00422194	0.00612194	0.00692194	0.00722195	0.00752195	0.00842195	0.00862194	0.00922194	0.0109219	0.0117219	0.0123219	0.0130219	0.0147219	0.0161219	0.0173219	0.0191219	0.0200219	0.0212219	0.0228219	0.0250219	0.0262219	0.0289219	0.0296219	0.0319219	0.0340219	0.0370219	0.039622	0.0435219	0.0486219	0.0549219	0.061522	0.0694219	0.0766219	0.0843219	0.0923219	0.0999219	0.107522	0.115822	0.124022	0.134122	0.143722	0.153622	0.163322	0.173922	0.184022	0.196622	0.208722
D_4	3673		0.00582195	0.00712195	0.00822194	0.00812195	0.00852195	0.00962194	0.00962194	0.0100219	0.0119219	0.0128219	0.0132219	0.0135219	0.0153219	0.0166219	0.0173219	0.0193219	0.0193219	0.0204219	0.0225219	0.0251219	0.0275219	0.0315219	0.0328219	0.0357219	0.0382219	0.0418219	0.0444219	0.048322	0.0514219	0.0564219	0.0612219	0.0673219	0.0736219	0.0807219	0.0884219	0.0946219	0.101622	0.110622	0.118922	0.130722	0.141422	0.152822	0.163622	0.176322	0.187822	0.201522	0.213822
E_4	3674		0.00402195	0.00532195	0.00622195	0.00602194	0.00642194	0.00722195	0.00712195	0.00732194	0.00892195	0.00962194	0.00962194	0.00952194	0.0112219	0.0120219	0.0121219	0.0134219	0.0130219	0.0137219	0.0144219	0.0157219	0.0163219	0.0194219	0.0192219	0.0210219	0.0227219	0.0250219	0.0258219	0.0284219	0.0305219	0.0340219	0.0372219	0.0414219	0.0454219	0.0493219	0.0539219	0.057122	0.0605219	0.066022	0.0702219	0.0771219	0.0833219	0.0891219	0.094122	0.100222	0.104922	0.112422	0.118222
F_4	3674		0.00462195	0.00582195	0.00672195	0.00672195	0.00702194	0.00812195	0.00792194	0.00812195	0.00972195	0.0106219	0.0104219	0.0104219	0.0124219	0.0132219	0.0132219	0.0148219	0.0143219	0.0154219	0.0163219	0.0180219	0.0182219	0.0217219	0.0216219	0.0235219	0.0255219	0.0278219	0.0284219	0.0303219	0.0311219	0.0331219	0.0347219	0.0381219	0.040422	0.043122	0.0470219	0.0500219	0.0534219	0.0578219	0.0622219	0.0676219	0.0729219	0.0781219	0.083522	0.0902219	0.0945219	0.102922	0.109922
G_4	3674		0.00602194	0.00622195	0.00702194	0.00682195	0.00692194	0.00812195	0.00802195	0.00802195	0.00992194	0.0108219	0.0107219	0.0109219	0.0123219	0.0131219	0.0129219	0.0144219	0.0134219	0.0145219	0.0150219	0.0166219	0.0167219	0.0198219	0.0196219	0.0211219	0.0225219	0.0249219	0.0253219	0.0272219	0.0283219	0.0306219	0.0324219	0.0349219	0.036922	0.0388219	0.0420219	0.0426219	0.0444219	0.0477219	0.051022	0.0562219	0.0608219	0.0658219	0.0706219	0.076522	0.0803219	0.0882219	0.095022
H_4	3674		0.00482194	0.00602194	0.00682195	0.00692194	0.00702194	0.00772194	0.00792194	0.00762195	0.00922194	0.0101219	0.00982195	0.0103219	0.0117219	0.0127219	0.0124219	0.0139219	0.0132219	0.0138219	0.0138219	0.0148219	0.0145219	0.0170219	0.0163219	0.0167219	0.0174219	0.0187219	0.0184219	0.0194219	0.0198219	0.0211219	0.0219219	0.0234219	0.0237219	0.0245219	0.0266219	0.0268219	0.0277219	0.0293219	0.0301219	0.0321219	0.0335219	0.0345219	0.035122	0.0366219	0.0364219	0.0391219	0.0407219
A_5	3290		0.00362195	0.00412195	0.00462195	0.00462195	0.00492195	0.00542195	0.00552194	0.00592195	0.00692194	0.00722195	0.00762195	0.00822194	0.00892195	0.00932195	0.0100219	0.0106219	0.0114219	0.0121219	0.0128219	0.0140219	0.0150219	0.0164219	0.0177219	0.0191219	0.0211219	0.0229219	0.0255219	0.0281219	0.0311219	0.0341219	0.0374219	0.0412219	0.0453219	0.0496219	0.0547219	0.0600219	0.0655219	0.0719219	0.079122	0.0864219	0.093322	0.101422	0.109922	0.118922	0.130122	0.140222	0.153222
B_5	3290		0.00282195	0.00382194	0.00442194	0.00442194	0.00452195	0.00502195	0.00502195	0.00542195	0.00662194	0.00722195	0.00752195	0.00782194	0.00902195	0.0101219	0.0106219	0.0119219	0.0129219	0.0139219	0.0154219	0.0174219	0.0198219	0.0234219	0.0253219	0.0286219	0.0326219	0.0363219	0.0411219	0.0462219	0.0513219	0.0575219	0.0644219	0.0726219	0.0817219	0.0923219	0.104022	0.116022	0.128822	0.143122	0.158222	0.175422	0.192922	0.210922	0.230522	0.251022	0.272822	0.296822	0.320422
C_5	3290		0.00342194	0.00432194	0.00492195	0.00482194	0.00492195	0.00552194	0.00562194	0.00582195	0.00732194	0.00802195	0.00822194	0.00852195	0.00982195	0.0110219	0.0116219	0.0131219	0.0137219	0.0151219	0.0167219	0.0186219	0.0208219	0.0241219	0.0254219	0.0287219	0.0322219	0.0363219	0.0406219	0.0456219	0.0506219	0.057122	0.0640219	0.0717219	0.0794219	0.0876219	0.0981219	0.108822	0.121022	0.134222	0.148122	0.164322	0.181722	0.199922	0.218422	0.237522	0.257322	0.280422	0.303722
D_5	3290		0.00382194	0.00462195	0.00522194	0.00522194	0.00522194	0.00602194	0.00592195	0.00612194	0.00772194	0.00852195	0.00872194	0.00892195	0.0105219	0.0115219	0.0120219	0.0139219	0.0139219	0.0150219	0.0165219	0.0183219	0.0197219	0.0232219	0.0236219	0.0265219	0.0292219	0.0324219	0.0347219	0.0388219	0.0429219	0.0496219	0.057222	0.0671219	0.0767219	0.0875219	0.100522	0.112922	0.126622	0.140922	0.154922	0.173622	0.191022	0.210022	0.229022	0.251522	0.273822	0.298922	0.323422
E_5	3298		0.00342194	0.00442194	0.00522194	0.00502195	0.00512194	0.00592195	0.00592195	0.00602194	0.00772194	0.00842195	0.00862194	0.00862194	0.0104219	0.0115219	0.0119219	0.0138219	0.0139219	0.0152219	0.0166219	0.0190219	0.0210219	0.0250219	0.0258219	0.0286219	0.0315219	0.0355219	0.038722	0.0451219	0.0512219	0.0603219	0.0681219	0.0766219	0.0847219	0.0935219	0.103522	0.112822	0.123322	0.137222	0.149322	0.165622	0.181422	0.198322	0.213822	0.232822	0.251422	0.274022	0.295022
F_5	3298		0.00332194	0.00442194	0.00492195	0.00482194	0.00492195	0.00562194	0.00542195	0.00542195	0.00712195	0.00792194	0.00782194	0.00782194	0.00962194	0.0106219	0.0111219	0.0129219	0.0128219	0.0144219	0.0158219	0.0183219	0.0197219	0.0243219	0.0257219	0.0292219	0.032522	0.0362219	0.0392219	0.0437219	0.0478219	0.053622	0.059822	0.0671219	0.0741219	0.0834219	0.0947219	0.105722	0.118522	0.132522	0.147822	0.164822	0.182622	0.200822	0.220722	0.242522	0.262722	0.288022	0.311722
G_5	3298		0.00412195	0.00472194	0.00552194	0.00522194	0.00532195	0.00632195	0.00592195	0.00612194	0.00792194	0.00892195	0.00892195	0.00912194	0.0109219	0.0121219	0.0126219	0.0147219	0.0147219	0.0162219	0.0176219	0.0202219	0.0217219	0.0260219	0.0270219	0.029922	0.0330219	0.0372219	0.0399219	0.0447219	0.0490219	0.0551219	0.0608219	0.0685219	0.0766219	0.086222	0.0973219	0.105722	0.116622	0.129422	0.143022	0.159422	0.175822	0.194222	0.212622	0.233822	0.254122	0.277622	0.302322
H_5	3298		0.00392194	0.00472194	0.00572194	0.00562194	0.00572194	0.00652194	0.00672195	0.00642194	0.00822194	0.00912194	0.00902195	0.00972195	0.0112219	0.0124219	0.0126219	0.0149219	0.0146219	0.0159219	0.0168219	0.0192219	0.0200219	0.0239219	0.0245219	0.0269219	0.029922	0.0338219	0.0365219	0.040422	0.043922	0.0488219	0.0537219	0.0602219	0.0664219	0.0745219	0.0851219	0.0954219	0.107022	0.119222	0.132722	0.147722	0.162222	0.177122	0.192522	0.211022	0.229722	0.250822	0.272622
A_6	3756		0.00432194	0.00532195	0.00562194	0.00582195	0.00602194	0.00652194	0.00662194	0.00712195	0.00812195	0.00832194	0.00882194	0.00912194	0.00982195	0.0104219	0.0110219	0.0117219	0.0125219	0.0131219	0.0140219	0.0155219	0.0166219	0.0184219	0.0196219	0.0213219	0.0233219	0.0251219	0.0279219	0.0304219	0.0332219	0.0367219	0.0401219	0.0435219	0.0472219	0.0509219	0.0553219	0.0597219	0.0652219	0.0720219	0.0796219	0.0878219	0.0957219	0.106122	0.115922	0.126922	0.139622	0.152622	0.168022
B_6	3756		0.00302194	0.00402195	0.00462195	0.00462195	0.00452195	0.00512194	0.00512194	0.00522194	0.00652194	0.00692194	0.00712195	0.00722195	0.00842195	0.00902195	0.00982195	0.0107219	0.0116219	0.0126219	0.0139219	0.0159219	0.0179219	0.0212219	0.0231219	0.0262219	0.029922	0.0340219	0.0389219	0.0438219	0.0491219	0.0553219	0.0613219	0.0683219	0.0754219	0.0843219	0.0951219	0.106222	0.118522	0.132222	0.147122	0.163622	0.180722	0.198422	0.216022	0.235722	0.256122	0.278022	0.300922
C_6	3756		0.00362195	0.00432194	0.00502195	0.00522194	0.00512194	0.00582195	0.00572194	0.00592195	0.00722195	0.00792194	0.00812195	0.00822194	0.00952194	0.0105219	0.0111219	0.0125219	0.0130219	0.0142219	0.0160219	0.0183219	0.0203219	0.0239219	0.0255219	0.0288219	0.0320219	0.0366219	0.041322	0.0469219	0.0524219	0.0597219	0.0672219	0.0758219	0.0839219	0.0935219	0.105322	0.117722	0.130122	0.144322	0.158922	0.175922	0.192122	0.209322	0.227522	0.246622	0.266322	0.288922	0.311322
D_6	3756		0.00362195	0.00422194	0.00492195	0.00482194	0.00482194	0.00562194	0.00542195	0.00552194	0.00702194	0.00782194	0.00782194	0.00782194	0.00932195	0.0102219	0.0107219	0.0120219	0.0122219	0.0129219	0.0142219	0.0160219	0.0177219	0.0213219	0.0219219	0.0251219	0.0282219	0.0322219	0.036022	0.0419219	0.048422	0.0567219	0.0648219	0.0731219	0.081822	0.0916219	0.103222	0.115122	0.127422	0.141022	0.154922	0.172722	0.189722	0.207122	0.224322	0.244922	0.265022	0.287822	0.310422
E_6	3757		0.00392194	0.00482194	0.00552194	0.00522194	0.00532195	0.00612194	0.00592195	0.00592195	0.00762195	0.00842195	0.00832194	0.00822194	0.0101219	0.0111219	0.0114219	0.0132219	0.0130219	0.0140219	0.0153219	0.0175219	0.0191219	0.0235219	0.0242219	0.0282219	0.0313219	0.0355219	0.0389219	0.0444219	0.0490219	0.0555219	0.0614219	0.0691219	0.0772219	0.0867219	0.0990219	0.110122	0.122322	0.137022	0.150722	0.168122	0.185822	0.202622	0.221222	0.241822	0.261822	0.286022	0.308222
F_6	3757		0.00442194	0.00512194	0.00582195	0.00562194	0.00552194	0.00652194	0.00632195	0.00642194	0.00812195	0.00892195	0.00872194	0.00882194	0.0107219	0.0117219	0.0120219	0.0139219	0.0135219	0.0148219	0.0161219	0.0183219	0.0193219	0.0232219	0.0236219	0.0260219	0.0284219	0.031622	0.0337219	0.0377219	0.0410219	0.0464219	0.0524219	0.0591219	0.0649219	0.0722219	0.080922	0.0894219	0.0987219	0.110022	0.121822	0.135822	0.150622	0.165222	0.181622	0.200322	0.217822	0.239922	0.261122
G_6	3757		0.00472194	0.00532195	0.00612194	0.00572194	0.00582195	0.00672195	0.00642194	0.00642194	0.00822194	0.00902195	0.00912194	0.00942195	0.0110219	0.0122219	0.0124219	0.0143219	0.0141219	0.0155219	0.0166219	0.0189219	0.0199219	0.0242219	0.0250219	0.0276219	0.0309219	0.0353219	0.0381219	0.0424219	0.0463219	0.051922	0.0578219	0.0655219	0.0729219	0.0829219	0.095022	0.105922	0.118422	0.130822	0.144722	0.159422	0.175022	0.191722	0.209522	0.228622	0.247022	0.270922	0.293622
H_6	3757		0.00462195	0.00552194	0.00632195	0.00622195	0.00632195	0.00712195	0.00722195	0.00682195	0.00852195	0.00952194	0.00942195	0.00982195	0.0114219	0.0122219	0.0123219	0.0141219	0.0141219	0.0152219	0.0162219	0.0184219	0.0190219	0.0227219	0.0232219	0.0254219	0.0277219	0.0310219	0.0332219	0.0377219	0.0419219	0.0474219	0.052722	0.0586219	0.0635219	0.0699219	0.0790219	0.0868219	0.0970219	0.109122	0.121522	0.136122	0.150322	0.166122	0.181922	0.200522	0.218322	0.239922	0.261122
A_7	3758		0.00292194	0.00352194	0.00392194	0.00422194	0.00432194	0.00492195	0.00492195	0.00532195	0.00622195	0.00662194	0.00702194	0.00732194	0.00792194	0.00892195	0.00942195	0.00992194	0.0108219	0.0115219	0.0123219	0.0137219	0.0147219	0.0162219	0.0174219	0.0190219	0.0207219	0.0227219	0.0252219	0.0280219	0.030722	0.0346219	0.0380219	0.0423219	0.0464219	0.0505219	0.0558219	0.0599219	0.0654219	0.072122	0.0797219	0.0883219	0.0953219	0.104922	0.114122	0.124022	0.135922	0.145822	0.159122
B_7	3758		0.00342194	0.00452195	0.00512194	0.00512194	0.00532195	0.00582195	0.00562194	0.00602194	0.00702194	0.00762195	0.00792194	0.00832194	0.00922194	0.0102219	0.0110219	0.0119219	0.0127219	0.0134219	0.0147219	0.0161219	0.0174219	0.0199219	0.0210219	0.0232219	0.0264219	0.0294219	0.034322	0.0389219	0.0437219	0.0500219	0.0564219	0.0631219	0.070422	0.079122	0.0892219	0.100022	0.111022	0.124622	0.138922	0.154522	0.171022	0.186822	0.204022	0.222922	0.243122	0.265322	0.286522
C_7	3758		0.00362195	0.00472194	0.00562194	0.00552194	0.00572194	0.00622195	0.00622195	0.00652194	0.00792194	0.00862194	0.00872194	0.00902195	0.0105219	0.0116219	0.0121219	0.0136219	0.0139219	0.0153219	0.0169219	0.0189219	0.0208219	0.0240219	0.0255219	0.0284219	0.031622	0.0354219	0.0390219	0.0446219	0.0499219	0.057122	0.0641219	0.0720219	0.0804219	0.0903219	0.101222	0.112122	0.123022	0.134922	0.147422	0.162322	0.178322	0.195222	0.213022	0.232222	0.251922	0.273622	0.295122
D_7	3758		0.00362195	0.00472194	0.00542195	0.00542195	0.00562194	0.00612194	0.00612194	0.00632195	0.00762195	0.00852195	0.00862194	0.00872194	0.0103219	0.0114219	0.0117219	0.0132219	0.0134219	0.0145219	0.0161219	0.0182219	0.0199219	0.0238219	0.0245219	0.0278219	0.030722	0.0341219	0.0376219	0.0436219	0.0493219	0.0565219	0.0640219	0.072122	0.0806219	0.089722	0.100922	0.111522	0.124222	0.138122	0.152122	0.169422	0.186222	0.203822	0.221222	0.241622	0.261322	0.284022	0.306822
E_7	3759		0.00422194	0.00492195	0.00572194	0.00552194	0.00532195	0.00632195	0.00602194	0.00622195	0.00792194	0.00882194	0.00892195	0.00882194	0.0108219	0.0118219	0.0122219	0.0142219	0.0140219	0.0153219	0.0170219	0.0197219	0.0215219	0.0258219	0.0273219	0.030822	0.0345219	0.0393219	0.0430219	0.0486219	0.0529219	0.0588219	0.0643219	0.0713219	0.0785219	0.0872219	0.097722	0.107722	0.119122	0.133122	0.146722	0.163722	0.180622	0.197122	0.214522	0.233622	0.252822	0.275122	0.295622
F_7	3759		0.00562194	0.00622195	0.00652194	0.00612194	0.00622195	0.00682195	0.00672195	0.00682195	0.00872194	0.00952194	0.00952194	0.00952194	0.0115219	0.0125219	0.0129219	0.0148219	0.0146219	0.0160219	0.0173219	0.0196219	0.0209219	0.0253219	0.0262219	0.0289219	0.0320219	0.0363219	0.039622	0.0456219	0.0503219	0.0566219	0.0634219	0.0718219	0.0797219	0.0890219	0.100322	0.111022	0.121922	0.134822	0.148222	0.163122	0.178022	0.193222	0.209522	0.227822	0.246122	0.267522	0.288622
G_7	3759		0.00432194	0.00542195	0.00622195	0.00592195	0.00592195	0.00682195	0.00662194	0.00662194	0.00852195	0.00952194	0.00952194	0.00992194	0.0114219	0.0126219	0.0129219	0.0149219	0.0149219	0.0163219	0.0173219	0.0195219	0.0209219	0.0250219	0.0258219	0.0285219	0.0315219	0.0357219	0.038722	0.0433219	0.0482219	0.0547219	0.0610219	0.0690219	0.0773219	0.0875219	0.100522	0.111822	0.126022	0.141522	0.158122	0.175322	0.193222	0.211322	0.231422	0.252922	0.272522	0.297022	0.321322
H_7	3759		0.00502195	0.00572194	0.00612194	0.00652194	0.00622195	0.00692194	0.00752195	0.00802195	0.00912194	0.00932195	0.0103219	0.0107219	0.0112219	0.0127219	0.0124219	0.0154219	0.0142219	0.0163219	0.0175219	0.0191219	0.0202219	0.0237219	0.0235219	0.0250219	0.0277219	0.031622	0.0341219	0.0380219	0.0420219	0.0464219	0.0504219	0.0567219	0.0627219	0.0698219	0.0789219	0.0868219	0.0966219	0.106622	0.117222	0.129522	0.141522	0.154122	0.167822	0.183822	0.199322	0.218422	0.237422
[truncated: 88 more columns]

## Sheet: Figure_8D_analysis
well	strain_spore#	time [min]	15	30	45	60	75	90	105	120	135	150	165	180	195	210	225	240	255	270	285	300	315	330	345	360	375	390	405	420	435	450	465	480	495	510	525	540	555	570	585	600	615	630	645	660	675	690	705
A_01	4038_1		0.38141	0.40144	0.40389	0.40678	0.40879	0.40904	0.40819	0.41002	0.41001	0.41253	0.41118	0.41087	0.41182	0.41251	0.41235	0.41334	0.41313	0.41413	0.41421	0.41569	0.41646	0.41576	0.41797	0.41777	0.42009	0.42209	0.42331	0.42578	0.4285	0.43232	0.43441	0.43957	0.44299	0.45004	0.45516	0.46102	0.46825	0.4745	0.48514	0.49448	0.50658	0.51918	0.5325	0.54719	0.56363	0.58375	0.60318
B_01	4038_1		0.35864	0.37742	0.37996	0.38245	0.38371	0.38467	0.38671	0.38692	0.38683	0.38767	0.38898	0.38908	0.38967	0.39016	0.3909	0.39189	0.39241	0.39345	0.39432	0.39503	0.39741	0.39767	0.39859	0.40009	0.4022	0.40402	0.40642	0.40868	0.41164	0.41493	0.41851	0.4232	0.4281	0.43371	0.43958	0.44652	0.4549	0.4632	0.47346	0.48555	0.49795	0.51184	0.52565	0.54218	0.55901	0.57783	0.59783
C_01	4038_2		0.37569	0.39104	0.39639	0.39776	0.39837	0.39993	0.40032	0.40168	0.40166	0.40314	0.40304	0.40394	0.40445	0.40491	0.40618	0.40699	0.40784	0.40774	0.40948	0.40942	0.41162	0.41221	0.41351	0.41477	0.4161	0.41804	0.41996	0.42198	0.42486	0.42858	0.43126	0.43586	0.44101	0.44651	0.45271	0.45946	0.46737	0.47647	0.48477	0.4967	0.50886	0.52201	0.53689	0.55372	0.57079	0.59009	0.60926
D_01	4038_2		0.38418	0.39563	0.39761	0.39952	0.40004	0.40303	0.40301	0.40371	0.404	0.40592	0.40504	0.40599	0.40701	0.40751	0.40905	0.41023	0.41077	0.41151	0.41191	0.41287	0.41454	0.41574	0.41702	0.41806	0.42047	0.42284	0.42501	0.42711	0.43069	0.43409	0.43836	0.44246	0.44804	0.45356	0.4608	0.46836	0.47527	0.48517	0.49645	0.50781	0.52109	0.53545	0.55135	0.56681	0.58459	0.60318	0.62419
E_01	4038_4		0.38783	0.39791	0.40139	0.40334	0.40489	0.40667	0.40719	0.40831	0.40882	0.41026	0.41002	0.41055	0.41196	0.41245	0.41397	0.41358	0.41484	0.41612	0.41571	0.41742	0.41853	0.41944	0.41999	0.42199	0.42316	0.4255	0.42774	0.43011	0.43377	0.43621	0.44055	0.44452	0.44978	0.45469	0.46209	0.46967	0.4775	0.48709	0.49765	0.50906	0.52184	0.53713	0.55337	0.57101	0.59051	0.60938	0.63166
F_01	4038_4		0.38254	0.39111	0.39441	0.39499	0.39618	0.39824	0.39925	0.40048	0.40026	0.4017	0.40249	0.4032	0.40401	0.40517	0.40529	0.40649	0.4074	0.40808	0.40843	0.40975	0.40968	0.4116	0.41365	0.4143	0.41569	0.41696	0.41939	0.42047	0.4244	0.42779	0.43177	0.43566	0.44012	0.44643	0.45269	0.45999	0.46856	0.47736	0.48625	0.49799	0.51074	0.52637	0.54243	0.55946	0.57727	0.5977	0.61836
G_01	4038_6		0.39013	0.39828	0.40001	0.40173	0.40346	0.40619	0.40616	0.40856	0.40948	0.41053	0.41169	0.41344	0.41449	0.41468	0.41569	0.41697	0.41765	0.4178	0.41891	0.41851	0.41928	0.42077	0.42288	0.42296	0.42458	0.42627	0.42818	0.42891	0.43224	0.43632	0.43894	0.44357	0.44682	0.45253	0.45822	0.46334	0.47192	0.48008	0.48818	0.49886	0.51024	0.52341	0.53664	0.55197	0.56767	0.58665	0.60534
H_01	4038_6		0.38739	0.39727	0.40072	0.4034	0.40583	0.40619	0.40817	0.40878	0.40953	0.40929	0.41008	0.41118	0.41156	0.41352	0.41259	0.41482	0.41512	0.41756	0.41808	0.41834	0.41933	0.42051	0.42378	0.425	0.42738	0.42856	0.43066	0.43309	0.43564	0.43941	0.44313	0.44772	0.45145	0.45637	0.46204	0.46894	0.47561	0.48239	0.49187	0.4996	0.51023	0.52134	0.53542	0.54846	0.56291	0.57986	0.59851
E_02	4039_09		0.3665	0.37899	0.38441	0.38746	0.39097	0.39148	0.39281	0.39387	0.39377	0.39542	0.39642	0.39635	0.39724	0.39799	0.39829	0.3991	0.39889	0.39922	0.39896	0.39979	0.40118	0.40103	0.40136	0.40104	0.40133	0.40319	0.40254	0.40237	0.40359	0.40315	0.40328	0.40374	0.40392	0.40412	0.40551	0.40503	0.40533	0.40612	0.40663	0.40678	0.4079	0.40798	0.40833	0.40855	0.40933	0.41078	0.41037
F_02	4039_09		0.37474	0.38446	0.39046	0.39341	0.39611	0.39764	0.39898	0.39929	0.39986	0.40121	0.40249	0.40239	0.40248	0.40383	0.40407	0.40431	0.40513	0.40571	0.40542	0.4052	0.40691	0.40678	0.40722	0.40734	0.40685	0.40751	0.40858	0.40844	0.40897	0.40945	0.40956	0.40984	0.40964	0.41047	0.41098	0.41134	0.41195	0.4117	0.41275	0.41272	0.41321	0.4146	0.41435	0.41435	0.41579	0.41673	0.41641
G_02	4039_10		0.37652	0.38712	0.39227	0.39412	0.3966	0.39775	0.39808	0.39846	0.39961	0.40092	0.40204	0.40228	0.40224	0.40314	0.40406	0.4041	0.40486	0.40522	0.40446	0.40498	0.40603	0.40652	0.40718	0.40686	0.40662	0.40785	0.40864	0.40819	0.40888	0.41035	0.41034	0.4111	0.41044	0.41202	0.41237	0.41236	0.41384	0.41302	0.41496	0.4158	0.41669	0.41785	0.41792	0.41782	0.41971	0.42038	0.42121
H_02	4039_10		0.36736	0.38234	0.38908	0.39205	0.39568	0.39699	0.39804	0.3989	0.39879	0.39985	0.40004	0.39932	0.39898	0.3995	0.40053	0.40107	0.40069	0.40138	0.40079	0.40132	0.40235	0.40331	0.40315	0.40312	0.40348	0.40344	0.40392	0.4039	0.40478	0.40523	0.40482	0.40605	0.40579	0.40662	0.40698	0.40797	0.40835	0.40794	0.40959	0.40893	0.41011	0.41176	0.41242	0.41213	0.41262	0.4145	0.41582
A_03	4039_11		0.37749	0.38794	0.39325	0.39506	0.39609	0.39747	0.39827	0.40039	0.40031	0.40329	0.40219	0.40361	0.40283	0.40335	0.40259	0.40534	0.40557	0.40417	0.40449	0.40555	0.40546	0.40629	0.40581	0.40491	0.40764	0.40541	0.40715	0.40643	0.40839	0.40982	0.40942	0.40895	0.41024	0.40985	0.41048	0.41162	0.41391	0.4147	0.4145	0.41486	0.41544	0.41614	0.41668	0.41941	0.41906	0.42174	0.42176
B_03	4039_11		0.35986	0.38676	0.39237	0.39676	0.39937	0.39996	0.40132	0.40292	0.40281	0.40394	0.4038	0.40484	0.40489	0.40449	0.40474	0.40491	0.40547	0.40636	0.4072	0.40618	0.40609	0.40652	0.40741	0.40706	0.40842	0.40826	0.40877	0.40872	0.40926	0.41015	0.41091	0.41129	0.41224	0.41265	0.412	0.41356	0.41501	0.41516	0.41603	0.41639	0.41706	0.41735	0.41831	0.4198	0.42037	0.42155	0.42238
A_02	4039_A		0.37347	0.38959	0.39686	0.40178	0.40311	0.40585	0.40622	0.40754	0.40962	0.41137	0.40981	0.41156	0.41056	0.41196	0.41309	0.41503	0.41514	0.41594	0.41459	0.41678	0.41839	0.41784	0.42031	0.41881	0.42419	0.42473	0.42645	0.42815	0.43237	0.4351	0.43896	0.44065	0.44498	0.45046	0.45409	0.4595	0.46847	0.47422	0.48265	0.49098	0.50199	0.51214	0.5239	0.54042	0.55407	0.57318	0.59028
B_02	4039_A		0.35872	0.38559	0.39243	0.39534	0.39938	0.40009	0.40178	0.40351	0.40401	0.40532	0.40453	0.40569	0.40599	0.4069	0.40723	0.4076	0.40848	0.40916	0.41087	0.41122	0.41137	0.41268	0.41368	0.41401	0.41676	0.41812	0.42042	0.42161	0.42391	0.4266	0.42886	0.43226	0.43576	0.44064	0.44477	0.45007	0.45717	0.46321	0.47308	0.48236	0.49299	0.50448	0.51735	0.53262	0.54953	0.56742	0.58648
C_02	4039_B		0.35983	0.37773	0.38534	0.39014	0.39372	0.39553	0.39661	0.39755	0.39843	0.40048	0.4001	0.4008	0.40216	0.40352	0.40331	0.4037	0.40553	0.40551	0.40706	0.40813	0.40968	0.41085	0.41077	0.41318	0.41507	0.41654	0.4186	0.42079	0.42216	0.42407	0.42751	0.43022	0.43337	0.43779	0.44241	0.44764	0.4534	0.46006	0.46887	0.47672	0.48803	0.50003	0.51341	0.5283	0.545	0.56304	0.58339
D_02	4039_B		0.36667	0.37896	0.38377	0.38733	0.3906	0.39194	0.39331	0.39426	0.3948	0.39683	0.39692	0.39778	0.39843	0.39943	0.40049	0.40073	0.40216	0.40213	0.40241	0.40409	0.40503	0.40578	0.40779	0.40844	0.40955	0.41203	0.41404	0.41573	0.41934	0.42064	0.42322	0.42674	0.43104	0.43546	0.44094	0.44643	0.45261	0.46042	0.46969	0.47931	0.49046	0.50257	0.51666	0.5311	0.54769	0.56603	0.58624
C_03	4040_12		0.36433	0.3851	0.39058	0.39449	0.39664	0.39806	0.39989	0.40116	0.40136	0.40206	0.40198	0.40259	0.40339	0.40401	0.40346	0.40328	0.40429	0.40456	0.4051	0.40488	0.40554	0.40548	0.40523	0.40677	0.40735	0.40722	0.40712	0.40759	0.40725	0.40788	0.40952	0.40946	0.41026	0.4101	0.40979	0.41161	0.41178	0.41279	0.41329	0.41293	0.41421	0.41549	0.41596	0.41693	0.41815	0.41901	0.41952
D_03	4040_12		0.36919	0.38171	0.38697	0.39052	0.39288	0.39372	0.39522	0.39658	0.39794	0.39897	0.39863	0.40011	0.40064	0.40069	0.40101	0.40116	0.40181	0.40211	0.40247	0.40352	0.40311	0.40342	0.40439	0.40447	0.40531	0.40563	0.40591	0.40586	0.40627	0.4066	0.40782	0.40792	0.40857	0.40883	0.40861	0.40987	0.41049	0.41186	0.41278	0.41305	0.41336	0.41366	0.4144	0.41571	0.41626	0.41788	0.41826
E_03	4040_13		0.37693	0.38933	0.39513	0.39874	0.40031	0.40146	0.40298	0.40433	0.40515	0.40516	0.40519	0.40606	0.40718	0.40769	0.40727	0.40703	0.40819	0.40842	0.40908	0.40987	0.40926	0.41079	0.40999	0.41093	0.41113	0.41178	0.41228	0.41161	0.41224	0.41296	0.41379	0.41463	0.41337	0.41539	0.41468	0.41514	0.41615	0.41682	0.41772	0.41786	0.41921	0.41859	0.419	0.42051	0.42136	0.42237	0.42213
F_03	4040_13		0.37949	0.38908	0.3945	0.39753	0.39976	0.40064	0.40141	0.40261	0.40371	0.40416	0.40518	0.40489	0.40631	0.40692	0.40632	0.40621	0.40708	0.40793	0.40848	0.40953	0.40918	0.40938	0.40955	0.40976	0.41008	0.40997	0.41138	0.41149	0.41086	0.41174	0.41137	0.41266	0.41289	0.41421	0.41367	0.41442	0.41564	0.41694	0.41623	0.41665	0.41737	0.41846	0.41803	0.41966	0.42056	0.42138	0.42117
G_03	4040_14		0.38237	0.39201	0.39726	0.40018	0.40304	0.40377	0.40398	0.40479	0.40678	0.40666	0.40833	0.40795	0.40923	0.41004	0.40827	0.40899	0.40993	0.41077	0.41179	0.41153	0.41112	0.41167	0.41247	0.41191	0.41264	0.41304	0.4136	0.41341	0.41343	0.41451	0.41408	0.41512	0.41486	0.41642	0.41541	0.41578	0.41775	0.41726	0.41816	0.41856	0.41892	0.41931	0.41922	0.42065	0.42119	0.42173	0.42174
H_03	4040_14		0.36712	0.37927	0.38276	0.3846	0.38714	0.38746	0.38784	0.38932	0.39034	0.39098	0.39159	0.3904	0.39195	0.39257	0.39294	0.39227	0.39346	0.39245	0.39324	0.39424	0.39451	0.3943	0.39449	0.39476	0.39479	0.39614	0.39671	0.39632	0.39622	0.39666	0.39597	0.39712	0.39779	0.39832	0.39816	0.39901	0.39881	0.39987	0.40003	0.39996	0.40155	0.40116	0.402	0.40231	0.40333	0.40334	0.40339
A_04	4041_09		0.37816	0.38631	0.39092	0.3953	0.39523	0.39666	0.39758	0.39906	0.40023	0.40406	0.40051	0.40109	0.40167	0.40069	0.40377	0.40139	0.40382	0.40437	0.40394	0.40467	0.40491	0.40492	0.40278	0.40286	0.40484	0.40483	0.40471	0.40699	0.40644	0.40747	0.40845	0.40762	0.40725	0.40908	0.41047	0.41023	0.41111	0.41384	0.415	0.41389	0.41487	0.41619	0.41765	0.4197	0.41992	0.42097	0.42311
B_04	4041_09		0.36498	0.3913	0.39811	0.40146	0.40408	0.40586	0.40793	0.40978	0.40931	0.41119	0.41106	0.41201	0.41174	0.41134	0.412	0.41294	0.41379	0.41409	0.41435	0.41497	0.41476	0.41497	0.41644	0.4165	0.41688	0.41677	0.41725	0.4174	0.41738	0.41976	0.41883	0.42069	0.42065	0.42091	0.42128	0.42302	0.42398	0.42421	0.42551	0.42639	0.42712	0.42824	0.42981	0.43036	0.43139	0.43306	0.43456
C_04	4041_10		0.36023	0.38164	0.38715	0.39168	0.39404	0.39618	0.39758	0.39849	0.39869	0.39937	0.40014	0.4002	0.40099	0.40118	0.40179	0.40237	0.40241	0.40306	0.40309	0.40307	0.40384	0.40421	0.40442	0.40532	0.40571	0.40536	0.40594	0.40569	0.4065	0.40715	0.40749	0.40747	0.40776	0.40727	0.40794	0.40963	0.41001	0.41008	0.41068	0.41063	0.41178	0.41249	0.41368	0.41334	0.41463	0.41589	0.41739
D_04	4041_10		0.37085	0.38278	0.38815	0.39131	0.39451	0.39599	0.39792	0.39904	0.39904	0.40048	0.40043	0.40153	0.40105	0.40121	0.40219	0.40301	0.40319	0.40314	0.40332	0.40454	0.4039	0.4046	0.40556	0.40602	0.40582	0.40626	0.40671	0.40649	0.40782	0.40871	0.40858	0.409	0.40976	0.40964	0.40981	0.41112	0.41181	0.41238	0.41249	0.41316	0.41335	0.41392	0.41567	0.41593	0.41649	0.41708	0.41874
E_04	4041_11		0.37378	0.38523	0.39038	0.39401	0.39567	0.39759	0.39958	0.39993	0.40003	0.40075	0.40098	0.40208	0.40255	0.40333	0.40376	0.40349	0.40479	0.40453	0.40461	0.40552	0.40546	0.40595	0.40586	0.40708	0.40636	0.40671	0.40712	0.40714	0.40764	0.40846	0.40876	0.40871	0.40907	0.40925	0.40908	0.40976	0.41042	0.41096	0.41077	0.41116	0.41153	0.41187	0.41376	0.41349	0.41374	0.41445	0.41504
F_04	4041_11		0.38175	0.39061	0.39581	0.39914	0.40038	0.40224	0.40346	0.40432	0.40413	0.40434	0.40417	0.40644	0.40649	0.40736	0.40686	0.40652	0.40759	0.40789	0.40901	0.40892	0.4085	0.40918	0.40941	0.41083	0.4103	0.40978	0.40986	0.41047	0.41039	0.41181	0.41214	0.41305	0.4127	0.41364	0.41246	0.41426	0.41489	0.41524	0.41486	0.41454	0.41518	0.41545	0.416	0.41753	0.41719	0.41755	0.41873
G_04	4042_12		0.37936	0.38758	0.39211	0.39591	0.39647	0.39813	0.39933	0.40046	0.40144	0.4019	0.40165	0.40358	0.40415	0.40408	0.40448	0.40443	0.40486	0.40563	0.40717	0.40678	0.40632	0.40713	0.40754	0.40814	0.40846	0.40833	0.40809	0.40857	0.40954	0.41053	0.41151	0.41173	0.41181	0.41268	0.41206	0.41379	0.41479	0.41536	0.41636	0.41639	0.41746	0.41785	0.41918	0.42021	0.42021	0.42101	0.42266
H_04	4042_12		0.36131	0.3749	0.37938	0.38233	0.38622	0.38486	0.38704	0.39024	0.39049	0.39136	0.3914	0.39261	0.39386	0.39359	0.39316	0.39443	0.39523	0.39437	0.39737	0.39668	0.3966	0.39647	0.39704	0.39761	0.39879	0.39902	0.39834	0.39961	0.39931	0.39996	0.40048	0.40069	0.40184	0.40322	0.40276	0.40445	0.40405	0.40573	0.40611	0.40581	0.40706	0.40774	0.40943	0.41021	0.41093	0.41146	0.41219
A_05	4042_13		0.36742	0.37844	0.3826	0.38926	0.3894	0.39003	0.39111	0.39195	0.39384	0.39663	0.39411	0.39472	0.39504	0.39698	0.39684	0.39704	0.39829	0.39854	0.39892	0.39946	0.39989	0.40015	0.39904	0.39898	0.40043	0.40106	0.40272	0.4021	0.40245	0.4034	0.40318	0.40422	0.40444	0.40636	0.40722	0.40732	0.40928	0.40897	0.41012	0.41055	0.40936	0.41299	0.41351	0.41585	0.41622	0.41753	0.41937
B_05	4042_13		0.356	0.38067	0.38698	0.39133	0.39485	0.39596	0.39774	0.39989	0.40028	0.40153	0.40124	0.40173	0.40196	0.40319	0.40269	0.40329	0.40419	0.40451	0.40456	0.40537	0.40538	0.40591	0.40573	0.40616	0.40694	0.40751	0.40838	0.40804	0.40773	0.4091	0.40846	0.41044	0.41048	0.41066	0.41071	0.41194	0.41298	0.41323	0.41463	0.41526	0.41665	0.41663	0.41749	0.41821	0.41968	0.42104	0.42151
C_05	4042_14		0.35779	0.37739	0.3832	0.38774	0.39054	0.39255	0.39342	0.39519	0.39575	0.39716	0.39741	0.39699	0.39833	0.39973	0.39918	0.39919	0.40018	0.40034	0.40056	0.40089	0.40141	0.40217	0.40159	0.40271	0.40343	0.40377	0.4043	0.40479	0.40435	0.40554	0.40565	0.40586	0.40623	0.40711	0.40744	0.40918	0.40969	0.40968	0.41059	0.41196	0.41323	0.41304	0.41464	0.41481	0.41649	0.41752	0.41851
D_05	4042_14		0.37467	0.38364	0.38854	0.39233	0.39529	0.39831	0.39898	0.40082	0.40103	0.40216	0.40276	0.40281	0.40325	0.40451	0.40488	0.40483	0.40597	0.40574	0.40582	0.40697	0.40759	0.40831	0.40774	0.40832	0.40791	0.40964	0.41054	0.41149	0.41125	0.41192	0.41189	0.41195	0.41391	0.41362	0.41386	0.41514	0.41549	0.41644	0.41708	0.41874	0.41914	0.42016	0.42113	0.42124	0.4233	0.42395	0.42591
E_05	4043_09		0.38271	0.38953	0.3927	0.3954	0.39694	0.39894	0.40032	0.40125	0.40139	0.40327	0.40444	0.40475	0.40549	0.40572	0.40727	0.40668	0.40881	0.40801	0.40802	0.40919	0.40996	0.41095	0.40934	0.41096	0.41004	0.41151	0.41161	0.41296	0.41341	0.41349	0.4135	0.41406	0.41413	0.41471	0.41515	0.41564	0.41657	0.41709	0.41727	0.41916	0.41991	0.4206	0.42125	0.42102	0.42268	0.42354	0.42447
F_05	4043_09		0.37848	0.38361	0.3873	0.38947	0.39087	0.39283	0.39319	0.3939	0.39483	0.39646	0.3963	0.39641	0.39714	0.39795	0.39998	0.39938	0.40016	0.39977	0.40098	0.40134	0.40187	0.4029	0.40303	0.40288	0.40252	0.4038	0.40382	0.40532	0.4064	0.40652	0.40649	0.40682	0.40751	0.40837	0.40899	0.40969	0.41083	0.41143	0.41104	0.41216	0.41277	0.41485	0.41459	0.41523	0.41696	0.4181	0.41889
G_05	4043_10		0.37429	0.38039	0.38437	0.38836	0.39071	0.39374	0.39491	0.39557	0.39734	0.39909	0.39971	0.39977	0.40112	0.40152	0.40205	0.4025	0.40503	0.40437	0.40554	0.40561	0.40646	0.4078	0.40865	0.40906	0.40926	0.40939	0.41082	0.41182	0.41296	0.41414	0.41458	0.41561	0.41629	0.41761	0.41904	0.41941	0.42203	0.42211	0.42311	0.4242	0.42704	0.42857	0.43026	0.43206	0.43405	0.43716	0.43969
H_05	4043_10		0.36649	0.3773	0.38077	0.38276	0.38509	0.38751	0.38896	0.39051	0.39048	0.39236	0.39266	0.39384	0.39331	0.39479	0.39538	0.39676	0.39765	0.39766	0.39814	0.3979	0.39877	0.39982	0.40036	0.40089	0.40079	0.40124	0.40198	0.40357	0.4044	0.40457	0.40553	0.40618	0.40645	0.40877	0.4097	0.41087	0.41137	0.41269	0.41338	0.41397	0.41674	0.41884	0.42044	0.42123	0.42298	0.42589	0.42865
A_06	4043_11		0.35808	0.37768	0.38018	0.38574	0.3855	0.38478	0.38537	0.38766	0.38796	0.38938	0.38951	0.38958	0.39089	0.38937	0.39104	0.39079	0.39076	0.38966	0.39232	0.39263	0.3921	0.39209	0.39268	0.39236	0.39329	0.39393	0.39413	0.39316	0.39452	0.39555	0.39597	0.39587	0.39574	0.3968	0.39721	0.39794	0.39966	0.4006	0.40081	0.40089	0.40114	0.40404	0.40417	0.40702	0.40631	0.40862	0.40841
B_06	4043_11		0.34984	0.36784	0.37132	0.37537	0.37808	0.37862	0.38006	0.38156	0.38229	0.3828	0.38271	0.3836	0.38458	0.38542	0.38542	0.38643	0.38651	0.38688	0.38871	0.3896	0.3892	0.39054	0.39029	0.39106	0.39144	0.39214	0.39258	0.39264	0.39307	0.39422	0.39461	0.39566	0.39647	0.39691	0.39691	0.39808	0.39886	0.39927	0.40071	0.4013	0.40153	0.40269	0.40347	0.4053	0.40537	0.40673	0.40747
C_06	4044_12		0.35432	0.37431	0.38014	0.38495	0.38837	0.38955	0.39079	0.39293	0.39419	0.39428	0.39469	0.39515	0.39645	0.39707	0.39712	0.39787	0.39791	0.3976	0.39951	0.39951	0.39942	0.39981	0.39975	0.40095	0.40139	0.40132	0.40226	0.4022	0.40188	0.40261	0.40318	0.40349	0.40408	0.40476	0.40477	0.40578	0.40601	0.40731	0.40816	0.40791	0.40901	0.40921	0.41021	0.41178	0.41207	0.41311	0.41349
D_06	4044_12		0.37286	0.38469	0.38932	0.39373	0.39774	0.39863	0.39949	0.40101	0.40224	0.40306	0.40325	0.40346	0.40434	0.40477	0.40586	0.40532	0.40661	0.40559	0.40644	0.4078	0.40676	0.40765	0.40774	0.40823	0.40856	0.40969	0.40945	0.4098	0.41028	0.40986	0.41087	0.4108	0.41153	0.41246	0.4125	0.41312	0.4129	0.41486	0.416	0.41597	0.41636	0.41695	0.41754	0.41891	0.41989	0.42034	0.42105
E_06	4044_13		0.36157	0.37174	0.37374	0.37726	0.38108	0.38128	0.38349	0.38478	0.38549	0.38722	0.38752	0.38794	0.38876	0.39105	0.39017	0.39076	0.39187	0.39184	0.39287	0.39398	0.3946	0.39534	0.3947	0.39544	0.39555	0.39778	0.39737	0.39823	0.39913	0.39869	0.39973	0.40074	0.40111	0.40254	0.40286	0.40343	0.40434	0.40508	0.40644	0.40731	0.40823	0.40885	0.40918	0.4114	0.41257	0.41316	0.41252
F_06	4044_13		0.38087	0.3882	0.39325	0.39623	0.39984	0.40055	0.40101	0.40292	0.40259	0.40416	0.40435	0.40455	0.4056	0.40571	0.40541	0.40646	0.40778	0.40724	0.40768	0.40849	0.40844	0.40889	0.41007	0.40911	0.40961	0.41094	0.41109	0.41161	0.41197	0.41201	0.41149	0.41268	0.41258	0.4142	0.41436	0.41454	0.41533	0.41569	0.41681	0.41707	0.41783	0.41902	0.41878	0.42105	0.42176	0.42225	0.42209
G_06	4044_14		0.37369	0.37934	0.38344	0.38701	0.39054	0.3918	0.39166	0.39323	0.39374	0.39589	0.39637	0.39638	0.39722	0.39727	0.39873	0.39921	0.39958	0.39906	0.40046	0.40024	0.40104	0.40153	0.40201	0.40133	0.40267	0.40331	0.40406	0.40435	0.40476	0.40524	0.40473	0.40577	0.40603	0.40675	0.4089	0.40781	0.40903	0.40914	0.41121	0.41184	0.41332	0.41364	0.41319	0.41551	0.41648	0.41779	0.41843
H_06	4044_14		0.36745	0.37749	0.38085	0.38117	0.38488	0.38695	0.38841	0.39053	0.39198	0.39411	0.39631	0.39618	0.39559	0.39683	0.39892	0.39884	0.40004	0.39926	0.39988	0.39963	0.40155	0.40155	0.40157	0.40153	0.40189	0.40376	0.4035	0.40418	0.40476	0.40469	0.40489	0.40611	0.40624	0.40687	0.40906	0.40834	0.40879	0.40934	0.41148	0.41156	0.41289	0.41371	0.41532	0.41534	0.41676	0.41816	0.41933
A_07	4045_09		0.36203	0.37466	0.38026	0.38495	0.38702	0.38782	0.38985	0.3908	0.39055	0.39393	0.39451	0.39396	0.39536	0.39549	0.39776	0.39769	0.39813	0.39777	0.39895	0.39902	0.3999	0.39899	0.40053	0.40006	0.40017	0.40153	0.40062	0.40103	0.40165	0.40311	0.40228	0.4029	0.40174	0.40329	0.40394	0.404	0.40601	0.40567	0.40732	0.40664	0.40774	0.40867	0.40957	0.41033	0.41084	0.41203	0.41241
A_10	4045_09		0.36793	0.38094	0.38418	0.38717	0.38829	0.38974	0.39073	0.39166	0.39182	0.39259	0.3937	0.39454	0.39517	0.39641	0.39667	0.39696	0.39786	0.39856	0.39888	0.40007	0.39986	0.39993	0.40099	0.40122	0.40237	0.40276	0.40309	0.40301	0.40332	0.40493	0.40539	0.40527	0.40618	0.40671	0.40711	0.40841	0.40943	0.40999	0.40982	0.41029	0.41105	0.41247	0.41306	0.41377	0.41388	0.41507	0.41652
B_07	4045_09		0.34815	0.37453	0.37989	0.38326	0.38668	0.38798	0.39019	0.39196	0.39275	0.39363	0.39438	0.39504	0.39559	0.39513	0.39551	0.39626	0.39673	0.39703	0.39766	0.39765	0.39834	0.39798	0.39923	0.39923	0.39957	0.39911	0.39937	0.40017	0.40058	0.40093	0.40131	0.40256	0.40281	0.40311	0.40334	0.40385	0.40427	0.40472	0.40541	0.40552	0.40646	0.40728	0.40779	0.40869	0.4092	0.41021	0.41059
B_10	4045_09		0.34521	0.36928	0.37347	0.378	0.38095	0.38248	0.38531	0.38636	0.38698	0.38788	0.38917	0.39003	0.38992	0.3903	0.39124	0.39189	0.39233	0.39239	0.39388	0.39368	0.39359	0.39381	0.39419	0.39531	0.39586	0.39529	0.39598	0.39624	0.39641	0.39742	0.39832	0.39816	0.39913	0.3993	0.39906	0.40034	0.40044	0.40136	0.40157	0.40211	0.4025	0.40356	0.40404	0.40491	0.40511	0.40586	0.40634
C_07	4045_10		0.35411	0.37491	0.37971	0.38392	0.38634	0.388	0.38987	0.39227	0.39217	0.39282	0.39386	0.3944	0.39572	0.39559	0.39563	0.39689	0.39685	0.39706	0.39823	0.39808	0.39846	0.39841	0.3993	0.39999	0.40048	0.40012	0.40066	0.40076	0.40063	0.40154	0.40203	0.40273	0.40239	0.40264	0.40276	0.40445	0.40469	0.40516	0.40538	0.40534	0.40604	0.40652	0.40753	0.40794	0.40829	0.40926	0.41014
C_10	4045_10		0.36466	0.38074	0.38321	0.38768	0.38953	0.39113	0.39366	0.39588	0.39649	0.39671	0.39732	0.39856	0.4	0.40076	0.40006	0.40159	0.40144	0.40148	0.40366	0.40357	0.40301	0.40344	0.40418	0.40457	0.40561	0.40523	0.40586	0.40573	0.40607	0.40646	0.40688	0.40697	0.40733	0.40849	0.40843	0.40993	0.40966	0.41077	0.41068	0.41108	0.41128	0.41268	0.41395	0.41369	0.41456	0.41546	0.41552
D_07	4045_10		0.3616	0.37353	0.37845	0.38245	0.38497	0.38688	0.38825	0.38981	0.39072	0.39148	0.39173	0.39314	0.39379	0.39331	0.3941	0.39466	0.39524	0.39528	0.39539	0.39576	0.39582	0.39649	0.39728	0.39758	0.39774	0.39846	0.39869	0.39832	0.39896	0.39946	0.40052	0.401	0.40105	0.40081	0.40137	0.40195	0.40298	0.40323	0.40378	0.40369	0.40437	0.40434	0.40519	0.40566	0.40653	0.40743	0.40806
D_10	4045_10		0.36301	0.37584	0.37842	0.38064	0.38361	0.38512	0.38722	0.38854	0.39031	0.39021	0.39083	0.39231	0.39329	0.39329	0.39403	0.39451	0.39549	0.39609	0.39631	0.39768	0.39658	0.39774	0.39736	0.39778	0.39808	0.39884	0.39842	0.39983	0.39966	0.39972	0.40126	0.40061	0.40106	0.40217	0.40158	0.40289	0.40299	0.40443	0.40416	0.40528	0.40544	0.40563	0.40677	0.40723	0.40799	0.40862	0.40908
E_10	4046_11		0.37048	0.38133	0.38304	0.38513	0.38716	0.38627	0.38846	0.38939	0.38995	0.39029	0.39014	0.39136	0.39161	0.39292	0.39301	0.39241	0.39417	0.3939	0.39528	0.39583	0.39597	0.3968	0.39607	0.397	0.3974	0.39793	0.39809	0.39823	0.39906	0.39902	0.40006	0.39994	0.40056	0.40145	0.40087	0.40259	0.40219	0.40346	0.40349	0.40386	0.40474	0.40491	0.405	0.40635	0.40717	0.40787	0.40724
F_10	4046_11		0.38831	0.39709	0.39906	0.4015	0.40453	0.40538	0.40739	0.40901	0.40868	0.40945	0.41001	0.41053	0.41133	0.41208	0.4112	0.41187	0.41337	0.41311	0.41406	0.41414	0.41353	0.41469	0.41471	0.41467	0.41542	0.41599	0.41642	0.4154	0.41621	0.41589	0.41701	0.41718	0.41704	0.41867	0.41778	0.41863	0.41975	0.41915	0.42021	0.41919	0.42056	0.42044	0.42042	0.42232	0.42257	0.42314	0.42305
G_07	4046_11		0.37775	0.3832	0.38779	0.39186	0.39371	0.39559	0.39563	0.39776	0.39953	0.39974	0.40056	0.40114	0.40217	0.40274	0.40212	0.40211	0.40274	0.40283	0.40444	0.40435	0.40358	0.40462	0.40467	0.40457	0.40626	0.40496	0.40599	0.40618	0.4055	0.4072	0.40641	0.40774	0.40773	0.40858	0.40806	0.40787	0.40974	0.40931	0.41013	0.41067	0.41176	0.41186	0.41178	0.41239	0.41307	0.41335	0.41389
H_07	4046_11		0.34968	0.35768	0.36188	0.36514	0.36823	0.37003	0.37028	0.37403	0.37538	0.37598	0.37651	0.37684	0.37781	0.38016	0.37972	0.37926	0.37989	0.38011	0.38143	0.38295	0.38225	0.38284	0.38271	0.38383	0.38484	0.38494	0.38587	0.38655	0.38658	0.38658	0.38637	0.38879	0.38916	0.39032	0.38966	0.39054	0.39083	0.39167	0.39207	0.39178	0.39395	0.39361	0.39508	0.39561	0.39509	0.39585	0.39631
A_08	4046_12		0.37687	0.38947	0.39346	0.39708	0.39879	0.39894	0.39886	0.40082	0.40142	0.40278	0.40455	0.40421	0.40486	0.40506	0.40715	0.40674	0.40829	0.40737	0.40681	0.40856	0.41064	0.40954	0.4107	0.41044	0.41123	0.41186	0.41303	0.41396	0.41479	0.41619	0.41574	0.41671	0.41631	0.41805	0.41966	0.42001	0.42133	0.42223	0.42362	0.4252	0.42587	0.42765	0.42869	0.42994	0.43159	0.4342	0.43491
B_08	4046_12		0.3488	0.37183	0.37704	0.38136	0.38452	0.38743	0.38922	0.39101	0.39262	0.39349	0.39443	0.39462	0.39473	0.39508	0.3962	0.39644	0.39692	0.39743	0.39772	0.39798	0.39901	0.39898	0.39972	0.39993	0.40053	0.40064	0.40166	0.40204	0.40315	0.40372	0.40371	0.40479	0.4048	0.40591	0.40747	0.40736	0.40896	0.40904	0.4109	0.41194	0.41292	0.41384	0.41499	0.4161	0.41731	0.41934	0.42041
G_10	4046_12		0.37398	0.38133	0.38412	0.38954	0.39386	0.39476	0.39531	0.39743	0.39894	0.39959	0.40028	0.40064	0.40187	0.40199	0.40283	0.40327	0.40441	0.40399	0.40545	0.40593	0.40579	0.40639	0.40706	0.40755	0.40821	0.40908	0.40939	0.40921	0.40973	0.41094	0.41128	0.41163	0.41191	0.41287	0.41364	0.41492	0.41664	0.4166	0.41897	0.41948	0.42108	0.42189	0.42201	0.42423	0.42569	0.42658	0.42758
H_10	4046_12		0.35922	0.36953	0.37461	0.37856	0.38324	0.38523	0.38714	0.38979	0.39143	0.39264	0.39355	0.39318	0.39512	0.3963	0.39749	0.39818	0.40003	0.39899	0.40018	0.40176	0.40243	0.40239	0.40232	0.40334	0.40446	0.40643	0.40699	0.40715	0.40758	0.40813	0.40855	0.40978	0.41061	0.41182	0.41277	0.41365	0.41391	0.41413	0.41671	0.41754	0.41926	0.41943	0.42117	0.42244	0.42322	0.42513	0.42613
A_11	4046_13		0.37939	0.39013	0.39327	0.3955	0.39701	0.39834	0.39874	0.39991	0.39931	0.40139	0.40159	0.40209	0.40183	0.4019	0.40381	0.40342	0.40461	0.40371	0.40397	0.40389	0.40544	0.40463	0.40642	0.40526	0.40591	0.40675	0.40679	0.40701	0.40744	0.40804	0.40831	0.40821	0.40822	0.40894	0.40988	0.40893	0.40982	0.40995	0.41033	0.41075	0.4113	0.41156	0.41161	0.41241	0.41246	0.41306	0.41379
B_11	4046_13		0.33833	0.36952	0.37244	0.3749	0.37789	0.37971	0.38164	0.38288	0.38371	0.38526	0.38657	0.38803	0.38716	0.38764	0.38946	0.39091	0.39088	0.38905	0.39066	0.39059	0.39101	0.39106	0.39209	0.3919	0.39179	0.39144	0.39152	0.39258	0.39322	0.39281	0.39311	0.39301	0.39401	0.39429	0.39474	0.39509	0.39489	0.39539	0.39616	0.39662	0.3981	0.39844	0.39891	0.39969	0.39975	0.40082	0.40105
C_08	4046_13		0.36269	0.37826	0.38259	0.38683	0.38941	0.39286	0.39364	0.39559	0.3958	0.39774	0.39893	0.39801	0.39863	0.40004	0.40004	0.40081	0.40119	0.4011	0.40184	0.40202	0.40305	0.40289	0.40312	0.40392	0.40426	0.40399	0.4046	0.40448	0.40509	0.40629	0.40534	0.40611	0.40564	0.4061	0.40656	0.40773	0.40819	0.4085	0.40894	0.40956	0.40993	0.41068	0.41142	0.41122	0.41189	0.41294	0.41391
D_08	4046_13		0.36474	0.37401	0.37772	0.38023	0.38256	0.38672	0.38727	0.38936	0.39071	0.39253	0.39315	0.39388	0.39402	0.39538	0.39609	0.3967	0.39742	0.39799	0.39766	0.39856	0.39846	0.39986	0.39951	0.40042	0.39987	0.40012	0.40071	0.40121	0.40185	0.40252	0.40261	0.40237	0.40328	0.40239	0.40386	0.40382	0.40487	0.40464	0.40514	0.40625	0.40666	0.40656	0.40754	0.40686	0.40762	0.40877	0.41043
C_11	4046_14		0.35799	0.37781	0.37951	0.38323	0.38465	0.38674	0.38932	0.39163	0.39127	0.39328	0.3944	0.39493	0.39644	0.39732	0.39725	0.39987	0.3997	0.39956	0.40009	0.39997	0.40108	0.40157	0.4032	0.40381	0.40359	0.40299	0.40445	0.40431	0.40468	0.40557	0.40548	0.40578	0.40596	0.40597	0.40651	0.40824	0.40766	0.40825	0.40833	0.40936	0.40934	0.40984	0.41036	0.41041	0.41136	0.4124	0.41332
D_11	4046_14		0.36454	0.37841	0.38103	0.38257	0.38533	0.38702	0.38922	0.3903	0.3912	0.39249	0.39275	0.39359	0.39398	0.39461	0.39501	0.39606	0.39681	0.39757	0.39626	0.39702	0.39771	0.39885	0.39923	0.40006	0.39856	0.39985	0.39987	0.40048	0.40114	0.40153	0.40237	0.40242	0.40322	0.40233	0.40338	0.40397	0.40483	0.40514	0.40576	0.40596	0.40677	0.40667	0.40756	0.40824	0.40888	0.40957	0.41045
E_08	4046_14		0.37413	0.38269	0.38528	0.38928	0.39122	0.39427	0.39577	0.39695	0.39764	0.39879	0.39915	0.40037	0.40066	0.40131	0.40177	0.40185	0.40299	0.40293	0.40283	0.40342	0.40396	0.40482	0.40471	0.40529	0.40473	0.40469	0.40571	0.40584	0.4065	0.40717	0.40696	0.40728	0.40772	0.40702	0.40806	0.40844	0.40889	0.40883	0.40925	0.41011	0.41063	0.41125	0.41231	0.41157	0.41271	0.4135	0.41441
F_08	4046_14		0.37793	0.38494	0.38849	0.39004	0.39082	0.39292	0.39354	0.3941	0.39416	0.39392	0.39589	0.39674	0.39589	0.39683	0.39723	0.39742	0.39834	0.39989	0.39901	0.39991	0.39928	0.40078	0.40104	0.40104	0.40078	0.40077	0.40158	0.4019	0.40267	0.40336	0.40378	0.40411	0.40434	0.40531	0.40499	0.40583	0.40656	0.4064	0.40554	0.40699	0.40775	0.40859	0.40889	0.40956	0.40999	0.41062	0.41171
A_09	YPD		0.36215	0.37509	0.37802	0.38124	0.38198	0.38316	0.38306	0.38473	0.38592	0.38588	0.38673	0.38731	0.38754	0.38849	0.38791	0.38811	0.38925	0.38854	0.38944	0.39066	0.3897	0.38958	0.38971	0.38949	0.39001	0.39067	0.39128	0.39004	0.38989	0.39088	0.39032	0.39118	0.39059	0.39099	0.39072	0.39067	0.39155	0.39097	0.39248	0.39184	0.39135	0.39189	0.39169	0.39179	0.39129	0.39137	0.39224
B_09	YPD		0.32785	0.35189	0.35723	0.36241	0.36554	0.36736	0.36838	0.37097	0.37219	0.37227	0.37292	0.37388	0.37325	0.37477	0.37386	0.37453	0.37484	0.37511	0.37603	0.37658	0.37622	0.37696	0.37642	0.37704	0.37703	0.37719	0.37749	0.3775	0.37707	0.37803	0.37715	0.37824	0.37842	0.37897	0.37834	0.37824	0.37826	0.37884	0.37966	0.37884	0.37909	0.37898	0.37909	0.37919	0.37941	0.37939	0.37921
C_09	YPD		0.34489	0.36143	0.36652	0.37133	0.37505	0.37608	0.37716	0.37826	0.37997	0.37998	0.38041	0.38061	0.38108	0.38244	0.38238	0.38241	0.38321	0.38308	0.38447	0.38516	0.38466	0.38516	0.38431	0.38538	0.38555	0.38584	0.38696	0.38618	0.38544	0.38628	0.38541	0.38584	0.38609	0.38687	0.38568	0.38662	0.38632	0.38669	0.38661	0.38694	0.3868	0.38663	0.38688	0.38664	0.38738	0.38779	0.38667
D_09	YPD		0.35531	0.36861	0.37341	0.37759	0.37968	0.38174	0.38236	0.38253	0.38422	0.38453	0.38519	0.38537	0.38541	0.38647	0.38738	0.38664	0.3876	0.38763	0.38783	0.38944	0.38849	0.38925	0.38787	0.38881	0.38871	0.38968	0.39029	0.39004	0.3891	0.38953	0.38945	0.38934	0.38947	0.39023	0.38938	0.38986	0.39031	0.39064	0.39066	0.39129	0.39076	0.39055	0.39096	0.39025	0.39102	0.39074	0.39059
E_07	YPD		0.35162	0.36133	0.36562	0.36918	0.37145	0.37306	0.37486	0.37626	0.37656	0.37673	0.37693	0.37848	0.37931	0.3792	0.37872	0.37928	0.37947	0.37996	0.38017	0.38084	0.38048	0.38112	0.38072	0.38153	0.38198	0.38094	0.3817	0.38104	0.38159	0.38262	0.38267	0.38261	0.38261	0.38273	0.38264	0.38223	0.38304	0.38296	0.38272	0.38229	0.38306	0.38234	0.38353	0.38287	0.38284	0.38321	0.38293
E_09	YPD		0.35813	0.36802	0.37147	0.37681	0.3787	0.37946	0.38156	0.38128	0.38241	0.38378	0.38381	0.38359	0.38432	0.38532	0.38573	0.38521	0.38533	0.38529	0.386	0.38668	0.38756	0.38809	0.38597	0.38721	0.38668	0.38798	0.38792	0.38804	0.38808	0.38814	0.38776	0.3876	0.38776	0.38812	0.38763	0.38774	0.38748	0.3891	0.38913	0.38927	0.38922	0.38971	0.3889	0.38907	0.38979	0.38969	0.38885
F_07	YPD		0.3588	0.36589	0.37059	0.37351	0.37657	0.37851	0.37958	0.38256	0.38295	0.38354	0.38426	0.38505	0.38569	0.38591	0.38505	0.38504	0.38523	0.38543	0.38683	0.38721	0.38563	0.38659	0.38662	0.38687	0.38791	0.3871	0.38791	0.38766	0.38692	0.38755	0.38728	0.38854	0.3884	0.38884	0.38765	0.38831	0.38917	0.38837	0.38821	0.38812	0.38887	0.38818	0.38853	0.38862	0.38798	0.38874	0.38844
F_09	YPD		0.36236	0.37067	0.37464	0.37932	0.38039	0.38334	0.38416	0.38466	0.38528	0.38605	0.38668	0.38569	0.38602	0.38723	0.38677	0.38732	0.38764	0.38684	0.38801	0.3883	0.38855	0.38941	0.38791	0.38858	0.38831	0.38974	0.3893	0.38944	0.3892	0.38956	0.38911	0.38913	0.38934	0.39001	0.38904	0.38962	0.39031	0.39059	0.39041	0.39044	0.39102	0.39101	0.38972	0.39126	0.39119	0.39095	0.3905
G_09	YPD		0.36561	0.37048	0.37084	0.37369	0.37601	0.37749	0.37724	0.37844	0.3795	0.38086	0.38185	0.38141	0.38194	0.38232	0.38321	0.38478	0.38456	0.38345	0.38499	0.38456	0.3853	0.38584	0.38494	0.38538	0.38481	0.38586	0.38576	0.38619	0.38645	0.38641	0.38626	0.38629	0.38561	0.38621	0.38686	0.38631	0.38681	0.38661	0.38761	0.38698	0.3877	0.38828	0.38661	0.38758	0.38804	0.38845	0.38739
H_09	YPD		0.34088	0.35167	0.35483	0.35887	0.36309	0.36447	0.36684	0.36769	0.36854	0.37048	0.37158	0.37089	0.37096	0.37261	0.37419	0.37494	0.37623	0.37401	0.37513	0.37525	0.37694	0.37607	0.37617	0.37606	0.37654	0.37759	0.37644	0.37738	0.37819	0.37729	0.37722	0.37709	0.37721	0.37773	0.37904	0.37805	0.37685	0.37701	0.37831	0.37776	0.37784	0.37837	0.37759	0.37752	0.37774	0.37856	0.37758
blank	mean	STDEV
YPD	0.386564	0.00623329
OD600 corrected with blank
well	strain_spore#	time [min]	15	30	45	60	75	90	105	120	135	150	165	180	195	210	225	240	255	270	285	300	315	330	345	360	375	390	405	420	435	450	465	480	495	510	525	540	555	570	585	600	615	630	645	660	675	690	705
A_01	4038_1		-0.00515384	0.0148762	0.0173262	0.0202162	0.0222262	0.0224762	0.0216262	0.0234562	0.0234462	0.0259662	0.0246162	0.0243062	0.0252562	0.0259462	0.0257862	0.0267762	0.0265662	0.0275662	0.0276462	0.0291262	0.0298962	0.0291962	0.0314062	0.0312062	0.0335262	0.0355262	0.0367462	0.0392162	0.0419362	0.0457562	0.0478462	0.0530062	0.0564262	0.0634762	0.0685962	0.0744562	0.0816862	0.0879362	0.0985762	0.107916	0.120016	0.132616	0.145936	0.160626	0.177066	0.197186	0.216616
B_01	4038_1		-0.0279238	-0.00914384	-0.00660384	-0.00411384	-0.00285384	-0.00189384	0.000146158	0.000356158	0.000266158	0.00110616	0.00241616	0.00251616	0.00310616	0.00359616	0.00433616	0.00532616	0.00584616	0.00688616	0.00775616	0.00846616	0.0108462	0.0111062	0.0120262	0.0135262	0.0156362	0.0174562	0.0198562	0.0221162	0.0250762	0.0283662	0.0319462	0.0366362	0.0415362	0.0471462	0.0530162	0.0599562	0.0683362	0.0766362	0.0868962	0.0989862	0.111386	0.125276	0.139086	0.155616	0.172446	0.191266	0.211266
C_01	4038_2		-0.0108738	0.00447616	0.00982616	0.0111962	0.0118062	0.0133662	0.0137562	0.0151162	0.0150962	0.0165762	0.0164762	0.0173762	0.0178862	0.0183462	0.0196162	0.0204262	0.0212762	0.0211762	0.0229162	0.0228562	0.0250562	0.0256462	0.0269462	0.0282062	0.0295362	0.0314762	0.0333962	0.0354162	0.0382962	0.0420162	0.0446962	0.0492962	0.0544462	0.0599462	0.0661462	0.0728962	0.0808062	0.0899062	0.0982062	0.110136	0.122296	0.135446	0.150326	0.167156	0.184226	0.203526	0.222696
D_01	4038_2		-0.00238384	0.00906616	0.0110462	0.0129562	0.0134762	0.0164662	0.0164462	0.0171462	0.0174362	0.0193562	0.0184762	0.0194262	0.0204462	0.0209462	0.0224862	0.0236662	0.0242062	0.0249462	0.0253462	0.0263062	0.0279762	0.0291762	0.0304562	0.0314962	0.0339062	0.0362762	0.0384462	0.0405462	0.0441262	0.0475262	0.0517962	0.0558962	0.0614762	0.0669962	0.0742362	0.0817962	0.0887062	0.0986062	0.109886	0.121246	0.134526	0.148886	0.164786	0.180246	0.198026	0.216616	0.237626
E_01	4038_4		0.00126616	0.0113462	0.0148262	0.0167762	0.0183262	0.0201062	0.0206262	0.0217462	0.0222562	0.0236962	0.0234562	0.0239862	0.0253962	0.0258862	0.0274062	0.0270162	0.0282762	0.0295562	0.0291462	0.0308562	0.0319662	0.0328762	0.0334262	0.0354262	0.0365962	0.0389362	0.0411762	0.0435462	0.0472062	0.0496462	0.0539862	0.0579562	0.0632162	0.0681262	0.0755262	0.0831062	0.0909362	0.100526	0.111086	0.122496	0.135276	0.150566	0.166806	0.184446	0.203946	0.222816	0.245096
F_01	4038_4		-0.00402384	0.00454616	0.00784616	0.00842616	0.00961616	0.0116762	0.0126862	0.0139162	0.0136962	0.0151362	0.0159262	0.0166362	0.0174462	0.0186062	0.0187262	0.0199262	0.0208362	0.0215162	0.0218662	0.0231862	0.0231162	0.0250362	0.0270862	0.0277362	0.0291262	0.0303962	0.0328262	0.0339062	0.0378362	0.0412262	0.0452062	0.0490962	0.0535562	0.0598662	0.0661262	0.0734262	0.0819962	0.0907962	0.0996862	0.111426	0.124176	0.139806	0.155866	0.172896	0.190706	0.211136	0.231796
G_01	4038_6		0.00356616	0.0117162	0.0134462	0.0151662	0.0168962	0.0196262	0.0195962	0.0219962	0.0229162	0.0239662	0.0251262	0.0268762	0.0279262	0.0281162	0.0291262	0.0304062	0.0310862	0.0312362	0.0323462	0.0319462	0.0327162	0.0342062	0.0363162	0.0363962	0.0380162	0.0397062	0.0416162	0.0423462	0.0456762	0.0497562	0.0523762	0.0570062	0.0602562	0.0659662	0.0716562	0.0767762	0.0853562	0.0935162	0.101616	0.112296	0.123676	0.136846	0.150076	0.165406	0.181106	0.200086	0.218776
H_01	4038_6		0.000826158	0.0107062	0.0141562	0.0168362	0.0192662	0.0196262	0.0216062	0.0222162	0.0229662	0.0227262	0.0235162	0.0246162	0.0249962	0.0269562	0.0260262	0.0282562	0.0285562	0.0309962	0.0315162	0.0317762	0.0327662	0.0339462	0.0372162	0.0384362	0.0408162	0.0419962	0.0440962	0.0465262	0.0490762	0.0528462	0.0565662	0.0611562	0.0648862	0.0698062	0.0754762	0.0823762	0.0890462	0.0958262	0.105306	0.113036	0.123666	0.134776	0.148856	0.161896	0.176346	0.193296	0.211946
E_02	4039_09		-0.0200638	-0.00757384	-0.00215384	0.000896158	0.00440616	0.00491616	0.00624616	0.00730616	0.00720616	0.00885616	0.00985616	0.00978616	0.0106762	0.0114262	0.0117262	0.0125362	0.0123262	0.0126562	0.0123962	0.0132262	0.0146162	0.0144662	0.0147962	0.0144762	0.0147662	0.0166262	0.0159762	0.0158062	0.0170262	0.0165862	0.0167162	0.0171762	0.0173562	0.0175562	0.0189462	0.0184662	0.0187662	0.0195562	0.0200662	0.0202162	0.0213362	0.0214162	0.0217662	0.0219862	0.0227662	0.0242162	0.0238062
F_02	4039_09		-0.0118238	-0.00210384	0.00389616	0.00684616	0.00954616	0.0110762	0.0124162	0.0127262	0.0132962	0.0146462	0.0159262	0.0158262	0.0159162	0.0172662	0.0175062	0.0177462	0.0185662	0.0191462	0.0188562	0.0186362	0.0203462	0.0202162	0.0206562	0.0207762	0.0202862	0.0209462	0.0220162	0.0218762	0.0224062	0.0228862	0.0229962	0.0232762	0.0230762	0.0239062	0.0244162	0.0247762	0.0253862	0.0251362	0.0261862	0.0261562	0.0266462	0.0280362	0.0277862	0.0277862	0.0292262	0.0301662	0.0298462
G_02	4039_10		-0.0100438	0.000556158	0.00570616	0.00755616	0.0100362	0.0111862	0.0115162	0.0118962	0.0130462	0.0143562	0.0154762	0.0157162	0.0156762	0.0165762	0.0174962	0.0175362	0.0182962	0.0186562	0.0178962	0.0184162	0.0194662	0.0199562	0.0206162	0.0202962	0.0200562	0.0212862	0.0220762	0.0216262	0.0223162	0.0237862	0.0237762	0.0245362	0.0238762	0.0254562	0.0258062	0.0257962	0.0272762	0.0264562	0.0283962	0.0292362	0.0301262	0.0312862	0.0313562	0.0312562	0.0331462	0.0338162	0.0346462
H_02	4039_10		-0.0192038	-0.00422384	0.00251616	0.00548616	0.00911616	0.0104262	0.0114762	0.0123362	0.0122262	0.0132862	0.0134762	0.0127562	0.0124162	0.0129362	0.0139662	0.0145062	0.0141262	0.0148162	0.0142262	0.0147562	0.0157862	0.0167462	0.0165862	0.0165562	0.0169162	0.0168762	0.0173562	0.0173362	0.0182162	0.0186662	0.0182562	0.0194862	0.0192262	0.0200562	0.0204162	0.0214062	0.0217862	0.0213762	0.0230262	0.0223662	0.0235462	0.0251962	0.0258562	0.0255662	0.0260562	0.0279362	0.0292562
A_03	4039_11		-0.00907384	0.00137616	0.00668616	0.00849616	0.00952616	0.0109062	0.0117062	0.0138262	0.0137462	0.0167262	0.0156262	0.0170462	0.0162662	0.0167862	0.0160262	0.0187762	0.0190062	0.0176062	0.0179262	0.0189862	0.0188962	0.0197262	0.0192462	0.0183462	0.0210762	0.0188462	0.0205862	0.0198662	0.0218262	0.0232562	0.0228562	0.0223862	0.0236762	0.0232862	0.0239162	0.0250562	0.0273462	0.0281362	0.0279362	0.0282962	0.0288762	0.0295762	0.0301162	0.0328462	0.0324962	0.0351762	0.0351962
B_03	4039_11		-0.0267038	0.000196158	0.00580616	0.0101962	0.0128062	0.0133962	0.0147562	0.0163562	0.0162462	0.0173762	0.0172362	0.0182762	0.0183262	0.0179262	0.0181762	0.0183462	0.0189062	0.0197962	0.0206362	0.0196162	0.0195262	0.0199562	0.0208462	0.0204962	0.0218562	0.0216962	0.0222062	0.0221562	0.0226962	0.0235862	0.0243462	0.0247262	0.0256762	0.0260862	0.0254362	0.0269962	0.0284462	0.0285962	0.0294662	0.0298262	0.0304962	0.0307862	0.0317462	0.0332362	0.0338062	0.0349862	0.0358162
A_02	4039_A		-0.0130938	0.00302616	0.0102962	0.0152162	0.0165462	0.0192862	0.0196562	0.0209762	0.0230562	0.0248062	0.0232462	0.0249962	0.0239962	0.0253962	0.0265262	0.0284662	0.0285762	0.0293762	0.0280262	0.0302162	0.0318262	0.0312762	0.0337462	0.0322462	0.0376262	0.0381662	0.0398862	0.0415862	0.0458062	0.0485362	0.0523962	0.0540862	0.0584162	0.0638962	0.0675262	0.0729362	0.0819062	0.0876562	0.0960862	0.104416	0.115426	0.125576	0.137336	0.153856	0.167506	0.186616	0.203716
B_02	4039_A		-0.0278438	-0.000973842	0.00586616	0.00877616	0.0128162	0.0135262	0.0152162	0.0169462	0.0174462	0.0187562	0.0179662	0.0191262	0.0194262	0.0203362	0.0206662	0.0210362	0.0219162	0.0225962	0.0243062	0.0246562	0.0248062	0.0261162	0.0271162	0.0274462	0.0301962	0.0315562	0.0338562	0.0350462	0.0373462	0.0400362	0.0422962	0.0456962	0.0491962	0.0540762	0.0582062	0.0635062	0.0706062	0.0766462	0.0865162	0.0957962	0.106426	0.117916	0.130786	0.146056	0.162966	0.180856	0.199916
C_02	4039_B		-0.0267338	-0.00883384	-0.00122384	0.00357616	0.00715616	0.00896616	0.0100462	0.0109862	0.0118662	0.0139162	0.0135362	0.0142362	0.0155962	0.0169562	0.0167462	0.0171362	0.0189662	0.0189462	0.0204962	0.0215662	0.0231162	0.0242862	0.0242062	0.0266162	0.0285062	0.0299762	0.0320362	0.0342262	0.0355962	0.0375062	0.0409462	0.0436562	0.0468062	0.0512262	0.0558462	0.0610762	0.0668362	0.0734962	0.0823062	0.0901562	0.101466	0.113466	0.126846	0.141736	0.158436	0.176476	0.196826
D_02	4039_B		-0.0198938	-0.00760384	-0.00279384	0.000766158	0.00403616	0.00537616	0.00674616	0.00769616	0.00823616	0.0102662	0.0103562	0.0112162	0.0118662	0.0128662	0.0139262	0.0141662	0.0155962	0.0155662	0.0158462	0.0175262	0.0184662	0.0192162	0.0212262	0.0218762	0.0229862	0.0254662	0.0274762	0.0291662	0.0327762	0.0340762	0.0366562	0.0401762	0.0444762	0.0488962	0.0543762	0.0598662	0.0660462	0.0738562	0.0831262	0.0927462	0.103896	0.116006	0.130096	0.144536	0.161126	0.179466	0.199676
C_03	4040_12		-0.0222338	-0.00146384	0.00401616	0.00792616	0.0100762	0.0114962	0.0133262	0.0145962	0.0147962	0.0154962	0.0154162	0.0160262	0.0168262	0.0174462	0.0168962	0.0167162	0.0177262	0.0179962	0.0185362	0.0183162	0.0189762	0.0189162	0.0186662	0.0202062	0.0207862	0.0206562	0.0205562	0.0210262	0.0206862	0.0213162	0.0229562	0.0228962	0.0236962	0.0235362	0.0232262	0.0250462	0.0252162	0.0262262	0.0267262	0.0263662	0.0276462	0.0289262	0.0293962	0.0303662	0.0315862	0.0324462	0.0329562
D_03	4040_12		-0.0173738	-0.00485384	0.000406158	0.00395616	0.00631616	0.00715616	0.00865616	0.0100162	0.0113762	0.0124062	0.0120662	0.0135462	0.0140762	0.0141262	0.0144462	0.0145962	0.0152462	0.0155462	0.0159062	0.0169562	0.0165462	0.0168562	0.0178262	0.0179062	0.0187462	0.0190662	0.0193462	0.0192962	0.0197062	0.0200362	0.0212562	0.0213562	0.0220062	0.0222662	0.0220462	0.0233062	0.0239262	0.0252962	0.0262162	0.0264862	0.0267962	0.0270962	0.0278362	0.0291462	0.0296962	0.0313162	0.0316962
E_03	4040_13		-0.00963384	0.00276616	0.00856616	0.0121762	0.0137462	0.0148962	0.0164162	0.0177662	0.0185862	0.0185962	0.0186262	0.0194962	0.0206162	0.0211262	0.0207062	0.0204662	0.0216262	0.0218562	0.0225162	0.0233062	0.0226962	0.0242262	0.0234262	0.0243662	0.0245662	0.0252162	0.0257162	0.0250462	0.0256762	0.0263962	0.0272262	0.0280662	0.0268062	0.0288262	0.0281162	0.0285762	0.0295862	0.0302562	0.0311562	0.0312962	0.0326462	0.0320262	0.0324362	0.0339462	0.0347962	0.0358062	0.0355662
F_03	4040_13		-0.00707384	0.00251616	0.00793616	0.0109662	0.0131962	0.0140762	0.0148462	0.0160462	0.0171462	0.0175962	0.0186162	0.0183262	0.0197462	0.0203562	0.0197562	0.0196462	0.0205162	0.0213662	0.0219162	0.0229662	0.0226162	0.0228162	0.0229862	0.0231962	0.0235162	0.0234062	0.0248162	0.0249262	0.0242962	0.0251762	0.0248062	0.0260962	0.0263262	0.0276462	0.0271062	0.0278562	0.0290762	0.0303762	0.0296662	0.0300862	0.0308062	0.0318962	0.0314662	0.0330962	0.0339962	0.0348162	0.0346062
G_03	4040_14		-0.00419384	0.00544616	0.0106962	0.0136162	0.0164762	0.0172062	0.0174162	0.0182262	0.0202162	0.0200962	0.0217662	0.0213862	0.0226662	0.0234762	0.0217062	0.0224262	0.0233662	0.0242062	0.0252262	0.0249662	0.0245562	0.0251062	0.0259062	0.0253462	0.0260762	0.0264762	0.0270362	0.0268462	0.0268662	0.0279462	0.0275162	0.0285562	0.0282962	0.0298562	0.0288462	0.0292162	0.0311862	0.0306962	0.0315962	0.0319962	0.0323562	0.0327462	0.0326562	0.0340862	0.0346262	0.0351662	0.0351762
H_03	4040_14		-0.0194438	-0.00729384	-0.00380384	-0.00196384	0.000576158	0.000896158	0.00127616	0.00275616	0.00377616	0.00441616	0.00502616	0.00383616	0.00538616	0.00600616	0.00637616	0.00570616	0.00689616	0.00588616	0.00667616	0.00767616	0.00794616	0.00773616	0.00792616	0.00819616	0.00822616	0.00957616	0.0101462	0.00975616	0.00965616	0.0100962	0.00940616	0.0105562	0.0112262	0.0117562	0.0115962	0.0124462	0.0122462	0.0133062	0.0134662	0.0133962	0.0149862	0.0145962	0.0154362	0.0157462	0.0167662	0.0167762	0.0168262
A_04	4041_09		-0.00840384	-0.000253842	0.00435616	0.00873616	0.00866616	0.0100962	0.0110162	0.0124962	0.0136662	0.0174962	0.0139462	0.0145262	0.0151062	0.0141262	0.0172062	0.0148262	0.0172562	0.0178062	0.0173762	0.0181062	0.0183462	0.0183562	0.0162162	0.0162962	0.0182762	0.0182662	0.0181462	0.0204262	0.0198762	0.0209062	0.0218862	0.0210562	0.0206862	0.0225162	0.0239062	0.0236662	0.0245462	0.0272762	0.0284362	0.0273262	0.0283062	0.0296262	0.0310862	0.0331362	0.0333562	0.0344062	0.0365462
B_04	4041_09		-0.0215838	0.00473616	0.0115462	0.0148962	0.0175162	0.0192962	0.0213662	0.0232162	0.0227462	0.0246262	0.0244962	0.0254462	0.0251762	0.0247762	0.0254362	0.0263762	0.0272262	0.0275262	0.0277862	0.0284062	0.0281962	0.0284062	0.0298762	0.0299362	0.0303162	0.0302062	0.0306862	0.0308362	0.0308162	0.0331962	0.0322662	0.0341262	0.0340862	0.0343462	0.0347162	0.0364562	0.0374162	0.0376462	0.0389462	0.0398262	0.0405562	0.0416762	0.0432462	0.0437962	0.0448262	0.0464962	0.0479962
C_04	4041_10		-0.0263338	-0.00492384	0.000586158	0.00511616	0.00747616	0.00961616	0.0110162	0.0119262	0.0121262	0.0128062	0.0135762	0.0136362	0.0144262	0.0146162	0.0152262	0.0158062	0.0158462	0.0164962	0.0165262	0.0165062	0.0172762	0.0176462	0.0178562	0.0187562	0.0191462	0.0187962	0.0193762	0.0191262	0.0199362	0.0205862	0.0209262	0.0209062	0.0211962	0.0207062	0.0213762	0.0230662	0.0234462	0.0235162	0.0241162	0.0240662	0.0252162	0.0259262	0.0271162	0.0267762	0.0280662	0.0293262	0.0308262
D_04	4041_10		-0.0157138	-0.00378384	0.00158616	0.00474616	0.00794616	0.00942616	0.0113562	0.0124762	0.0124762	0.0139162	0.0138662	0.0149662	0.0144862	0.0146462	0.0156262	0.0164462	0.0166262	0.0165762	0.0167562	0.0179762	0.0173362	0.0180362	0.0189962	0.0194562	0.0192562	0.0196962	0.0201462	0.0199262	0.0212562	0.0221462	0.0220162	0.0224362	0.0231962	0.0230762	0.0232462	0.0245562	0.0252462	0.0258162	0.0259262	0.0265962	0.0267862	0.0273562	0.0291062	0.0293662	0.0299262	0.0305162	0.0321762
E_04	4041_11		-0.0127838	-0.00133384	0.00381616	0.00744616	0.00910616	0.0110262	0.0130162	0.0133662	0.0134662	0.0141862	0.0144162	0.0155162	0.0159862	0.0167662	0.0171962	0.0169262	0.0182262	0.0179662	0.0180462	0.0189562	0.0188962	0.0193862	0.0192962	0.0205162	0.0197962	0.0201462	0.0205562	0.0205762	0.0210762	0.0218962	0.0221962	0.0221462	0.0225062	0.0226862	0.0225162	0.0231962	0.0238562	0.0243962	0.0242062	0.0245962	0.0249662	0.0253062	0.0271962	0.0269262	0.0271762	0.0278862	0.0284762
F_04	4041_11		-0.00481384	0.00404616	0.00924616	0.0125762	0.0138162	0.0156762	0.0168962	0.0177562	0.0175662	0.0177762	0.0176062	0.0198762	0.0199262	0.0207962	0.0202962	0.0199562	0.0210262	0.0213262	0.0224462	0.0223562	0.0219362	0.0226162	0.0228462	0.0242662	0.0237362	0.0232162	0.0232962	0.0239062	0.0238262	0.0252462	0.0255762	0.0264862	0.0261362	0.0270762	0.0258962	0.0276962	0.0283262	0.0286762	0.0282962	0.0279762	0.0286162	0.0288862	0.0294362	0.0309662	0.0306262	0.0309862	0.0321662
G_04	4042_12		-0.00720384	0.00101616	0.00554616	0.00934616	0.00990616	0.0115662	0.0127662	0.0138962	0.0148762	0.0153362	0.0150862	0.0170162	0.0175862	0.0175162	0.0179162	0.0178662	0.0182962	0.0190662	0.0206062	0.0202162	0.0197562	0.0205662	0.0209762	0.0215762	0.0218962	0.0217662	0.0215262	0.0220062	0.0229762	0.0239662	0.0249462	0.0251662	0.0252462	0.0261162	0.0254962	0.0272262	0.0282262	0.0287962	0.0297962	0.0298262	0.0308962	0.0312862	0.0326162	0.0336462	0.0336462	0.0344462	0.0360962
H_04	4042_12		-0.0252538	-0.0116638	-0.00718384	-0.00423384	-0.000343842	-0.00170384	0.000476158	0.00367616	0.00392616	0.00479616	0.00483616	0.00604616	0.00729616	0.00702616	0.00659616	0.00786616	0.00866616	0.00780616	0.0108062	0.0101162	0.0100362	0.00990616	0.0104762	0.0110462	0.0122262	0.0124562	0.0117762	0.0130462	0.0127462	0.0133962	0.0139162	0.0141262	0.0152762	0.0166562	0.0161962	0.0178862	0.0174862	0.0191662	0.0195462	0.0192462	0.0204962	0.0211762	0.0228662	0.0236462	0.0243662	0.0248962	0.0256262
A_05	4042_13		-0.0191438	-0.00812384	-0.00396384	0.00269616	0.00283616	0.00346616	0.00454616	0.00538616	0.00727616	0.0100662	0.00754616	0.00815616	0.00847616	0.0104162	0.0102762	0.0104762	0.0117262	0.0119762	0.0123562	0.0128962	0.0133262	0.0135862	0.0124762	0.0124162	0.0138662	0.0144962	0.0161562	0.0155362	0.0158862	0.0168362	0.0166162	0.0176562	0.0178762	0.0197962	0.0206562	0.0207562	0.0227162	0.0224062	0.0235562	0.0239862	0.0227962	0.0264262	0.0269462	0.0292862	0.0296562	0.0309662	0.0328062
B_05	4042_13		-0.0305638	-0.00589384	0.000416158	0.00476616	0.00828616	0.00939616	0.0111762	0.0133262	0.0137162	0.0149662	0.0146762	0.0151662	0.0153962	0.0166262	0.0161262	0.0167262	0.0176262	0.0179462	0.0179962	0.0188062	0.0188162	0.0193462	0.0191662	0.0195962	0.0203762	0.0209462	0.0218162	0.0214762	0.0211662	0.0225362	0.0218962	0.0238762	0.0239162	0.0240962	0.0241462	0.0253762	0.0264162	0.0266662	0.0280662	0.0286962	0.0300862	0.0300662	0.0309262	0.0316462	0.0331162	0.0344762	0.0349462
C_05	4042_14		-0.0287738	-0.00917384	-0.00336384	0.00117616	0.00397616	0.00598616	0.00685616	0.00862616	0.00918616	0.0105962	0.0108462	0.0104262	0.0117662	0.0131662	0.0126162	0.0126262	0.0136162	0.0137762	0.0139962	0.0143262	0.0148462	0.0156062	0.0150262	0.0161462	0.0168662	0.0172062	0.0177362	0.0182262	0.0177862	0.0189762	0.0190862	0.0192962	0.0196662	0.0205462	0.0208762	0.0226162	0.0231262	0.0231162	0.0240262	0.0253962	0.0266662	0.0264762	0.0280762	0.0282462	0.0299262	0.0309562	0.0319462
D_05	4042_14		-0.0118938	-0.00292384	0.00197616	0.00576616	0.00872616	0.0117462	0.0124162	0.0142562	0.0144662	0.0155962	0.0161962	0.0162462	0.0166862	0.0179462	0.0183162	0.0182662	0.0194062	0.0191762	0.0192562	0.0204062	0.0210262	0.0217462	0.0211762	0.0217562	0.0213462	0.0230762	0.0239762	0.0249262	0.0246862	0.0253562	0.0253262	0.0253862	0.0273462	0.0270562	0.0272962	0.0285762	0.0289262	0.0298762	0.0305162	0.0321762	0.0325762	0.0335962	0.0345662	0.0346762	0.0367362	0.0373862	0.0393462
E_05	4043_09		-0.00385384	0.00296616	0.00613616	0.00883616	0.0103762	0.0123762	0.0137562	0.0146862	0.0148262	0.0167062	0.0178762	0.0181862	0.0189262	0.0191562	0.0207062	0.0201162	0.0222462	0.0214462	0.0214562	0.0226262	0.0233962	0.0243862	0.0227762	0.0243962	0.0234762	0.0249462	0.0250462	0.0263962	0.0268462	0.0269262	0.0269362	0.0274962	0.0275662	0.0281462	0.0285862	0.0290762	0.0300062	0.0305262	0.0307062	0.0325962	0.0333462	0.0340362	0.0346862	0.0344562	0.0361162	0.0369762	0.0379062
F_05	4043_09		-0.00808384	-0.00295384	0.000736158	0.00290616	0.00430616	0.00626616	0.00662616	0.00733616	0.00826616	0.00989616	0.00973616	0.00984616	0.0105762	0.0113862	0.0134162	0.0128162	0.0135962	0.0132062	0.0144162	0.0147762	0.0153062	0.0163362	0.0164662	0.0163162	0.0159562	0.0172362	0.0172562	0.0187562	0.0198362	0.0199562	0.0199262	0.0202562	0.0209462	0.0218062	0.0224262	0.0231262	0.0242662	0.0248662	0.0244762	0.0255962	0.0262062	0.0282862	0.0280262	0.0286662	0.0303962	0.0315362	0.0323262
G_05	4043_10		-0.0122738	-0.00617384	-0.00219384	0.00179616	0.00414616	0.00717616	0.00834616	0.00900616	0.0107762	0.0125262	0.0131462	0.0132062	0.0145562	0.0149562	0.0154862	0.0159362	0.0184662	0.0178062	0.0189762	0.0190462	0.0198962	0.0212362	0.0220862	0.0224962	0.0226962	0.0228262	0.0242562	0.0252562	0.0263962	0.0275762	0.0280162	0.0290462	0.0297262	0.0310462	0.0324762	0.0328462	0.0354662	0.0355462	0.0365462	0.0376362	0.0404762	0.0420062	0.0436962	0.0454962	0.0474862	0.0505962	0.0531262
H_05	4043_10		-0.0200738	-0.00926384	-0.00579384	-0.00380384	-0.00147384	0.000946158	0.00239616	0.00394616	0.00391616	0.00579616	0.00609616	0.00727616	0.00674616	0.00822616	0.00881616	0.0101962	0.0110862	0.0110962	0.0115762	0.0113362	0.0122062	0.0132562	0.0137962	0.0143262	0.0142262	0.0146762	0.0154162	0.0170062	0.0178362	0.0180062	0.0189662	0.0196162	0.0198862	0.0222062	0.0231362	0.0243062	0.0248062	0.0261262	0.0268162	0.0274062	0.0301762	0.0322762	0.0338762	0.0346662	0.0364162	0.0393262	0.0420862
A_06	4043_11		-0.0284838	-0.00888384	-0.00638384	-0.000823842	-0.00106384	-0.00178384	-0.00119384	0.00109616	0.00139616	0.00281616	0.00294616	0.00301616	0.00432616	0.00280616	0.00447616	0.00422616	0.00419616	0.00309616	0.00575616	0.00606616	0.00553616	0.00552616	0.00611616	0.00579616	0.00672616	0.00736616	0.00756616	0.00659616	0.00795616	0.00898616	0.00940616	0.00930616	0.00917616	0.0102362	0.0106462	0.0113762	0.0130962	0.0140362	0.0142462	0.0143262	0.0145762	0.0174762	0.0176062	0.0204562	0.0197462	0.0220562	0.0218462
B_06	4043_11		-0.0367238	-0.0187238	-0.0152438	-0.0111938	-0.00848384	-0.00794384	-0.00650384	-0.00500384	-0.00427384	-0.00376384	-0.00385384	-0.00296384	-0.00198384	-0.00114384	-0.00114384	-0.000133842	-5.38417e-05	0.000316158	0.00214616	0.00303616	0.00263616	0.00397616	0.00372616	0.00449616	0.00487616	0.00557616	0.00601616	0.00607616	0.00650616	0.00765616	0.00804616	0.00909616	0.00990616	0.0103462	0.0103462	0.0115162	0.0122962	0.0127062	0.0141462	0.0147362	0.0149662	0.0161262	0.0169062	0.0187362	0.0188062	0.0201662	0.0209062
C_06	4044_12		-0.0322438	-0.0122538	-0.00642384	-0.00161384	0.00180616	0.00298616	0.00422616	0.00636616	0.00762616	0.00771616	0.00812616	0.00858616	0.00988616	0.0105062	0.0105562	0.0113062	0.0113462	0.0110362	0.0129462	0.0129462	0.0128562	0.0132462	0.0131862	0.0143862	0.0148262	0.0147562	0.0156962	0.0156362	0.0153162	0.0160462	0.0166162	0.0169262	0.0175162	0.0181962	0.0182062	0.0192162	0.0194462	0.0207462	0.0215962	0.0213462	0.0224462	0.0226462	0.0236462	0.0252162	0.0255062	0.0265462	0.0269262
D_06	4044_12		-0.0137038	-0.00187384	0.00275616	0.00716616	0.0111762	0.0120662	0.0129262	0.0144462	0.0156762	0.0164962	0.0166862	0.0168962	0.0177762	0.0182062	0.0192962	0.0187562	0.0200462	0.0190262	0.0198762	0.0212362	0.0201962	0.0210862	0.0211762	0.0216662	0.0219962	0.0231262	0.0228862	0.0232362	0.0237162	0.0232962	0.0243062	0.0242362	0.0249662	0.0258962	0.0259362	0.0265562	0.0263362	0.0282962	0.0294362	0.0294062	0.0297962	0.0303862	0.0309762	0.0323462	0.0333262	0.0337762	0.0344862
E_06	4044_13		-0.0249938	-0.0148238	-0.0128238	-0.00930384	-0.00548384	-0.00528384	-0.00307384	-0.00178384	-0.00107384	0.000656158	0.000956158	0.00137616	0.00219616	0.00448616	0.00360616	0.00419616	0.00530616	0.00527616	0.00630616	0.00741616	0.00803616	0.00877616	0.00813616	0.00887616	0.00898616	0.0112162	0.0108062	0.0116662	0.0125662	0.0121262	0.0131662	0.0141762	0.0145462	0.0159762	0.0162962	0.0168662	0.0177762	0.0185162	0.0198762	0.0207462	0.0216662	0.0222862	0.0226162	0.0248362	0.0260062	0.0265962	0.0259562
F_06	4044_13		-0.00569384	0.00163616	0.00668616	0.00966616	0.0132762	0.0139862	0.0144462	0.0163562	0.0160262	0.0175962	0.0177862	0.0179862	0.0190362	0.0191462	0.0188462	0.0198962	0.0212162	0.0206762	0.0211162	0.0219262	0.0218762	0.0223262	0.0235062	0.0225462	0.0230462	0.0243762	0.0245262	0.0250462	0.0254062	0.0254462	0.0249262	0.0261162	0.0260162	0.0276362	0.0277962	0.0279762	0.0287662	0.0291262	0.0302462	0.0305062	0.0312662	0.0324562	0.0322162	0.0344862	0.0351962	0.0356862	0.0355262
G_06	4044_14		-0.0128738	-0.00722384	-0.00312384	0.000446158	0.00397616	0.00523616	0.00509616	0.00666616	0.00717616	0.00932616	0.00980616	0.00981616	0.0106562	0.0107062	0.0121662	0.0126462	0.0130162	0.0124962	0.0138962	0.0136762	0.0144762	0.0149662	0.0154462	0.0147662	0.0161062	0.0167462	0.0174962	0.0177862	0.0181962	0.0186762	0.0181662	0.0192062	0.0194662	0.0201862	0.0223362	0.0212462	0.0224662	0.0225762	0.0246462	0.0252762	0.0267562	0.0270762	0.0266262	0.0289462	0.0299162	0.0312262	0.0318662
H_06	4044_14		-0.0191138	-0.00907384	-0.00571384	-0.00539384	-0.00168384	0.000386158	0.00184616	0.00396616	0.00541616	0.00754616	0.00974616	0.00961616	0.00902616	0.0102662	0.0123562	0.0122762	0.0134762	0.0126962	0.0133162	0.0130662	0.0149862	0.0149862	0.0150062	0.0149662	0.0153262	0.0171962	0.0169362	0.0176162	0.0181962	0.0181262	0.0183262	0.0195462	0.0196762	0.0203062	0.0224962	0.0217762	0.0222262	0.0227762	0.0249162	0.0249962	0.0263262	0.0271462	0.0287562	0.0287762	0.0301962	0.0315962	0.0327662
A_07	4045_09		-0.0245338	-0.0119038	-0.00630384	-0.00161384	0.000456158	0.00125616	0.00328616	0.00423616	0.00398616	0.00736616	0.00794616	0.00739616	0.00879616	0.00892616	0.0111962	0.0111262	0.0115662	0.0112062	0.0123862	0.0124562	0.0133362	0.0124262	0.0139662	0.0134962	0.0136062	0.0149662	0.0140562	0.0144662	0.0150862	0.0165462	0.0157162	0.0163362	0.0151762	0.0167262	0.0173762	0.0174362	0.0194462	0.0191062	0.0207562	0.0200762	0.0211762	0.0221062	0.0230062	0.0237662	0.0242762	0.0254662	0.0258462
A_10	4045_09		-0.0186338	-0.00562384	-0.00238384	0.000606158	0.00172616	0.00317616	0.00416616	0.00509616	0.00525616	0.00602616	0.00713616	0.00797616	0.00860616	0.00984616	0.0101062	0.0103962	0.0112962	0.0119962	0.0123162	0.0135062	0.0132962	0.0133662	0.0144262	0.0146562	0.0158062	0.0161962	0.0165262	0.0164462	0.0167562	0.0183662	0.0188262	0.0187062	0.0196162	0.0201462	0.0205462	0.0218462	0.0228662	0.0234262	0.0232562	0.0237262	0.0244862	0.0259062	0.0264962	0.0272062	0.0273162	0.0285062	0.0299562
B_07	4045_09		-0.0384138	-0.0120338	-0.00667384	-0.00330384	0.000116158	0.00141616	0.00362616	0.00539616	0.00618616	0.00706616	0.00781616	0.00847616	0.00902616	0.00856616	0.00894616	0.00969616	0.0101662	0.0104662	0.0110962	0.0110862	0.0117762	0.0114162	0.0126662	0.0126662	0.0130062	0.0125462	0.0128062	0.0136062	0.0140162	0.0143662	0.0147462	0.0159962	0.0162462	0.0165462	0.0167762	0.0172862	0.0177062	0.0181562	0.0188462	0.0189562	0.0198962	0.0207162	0.0212262	0.0221262	0.0226362	0.0236462	0.0240262
B_10	4045_09		-0.0413538	-0.0172838	-0.0130938	-0.00856384	-0.00561384	-0.00408384	-0.00125384	-0.000203842	0.000416158	0.00131616	0.00260616	0.00346616	0.00335616	0.00373616	0.00467616	0.00532616	0.00576616	0.00582616	0.00731616	0.00711616	0.00702616	0.00724616	0.00762616	0.00874616	0.00929616	0.00872616	0.00941616	0.00967616	0.00984616	0.0108562	0.0117562	0.0115962	0.0125662	0.0127362	0.0124962	0.0137762	0.0138762	0.0147962	0.0150062	0.0155462	0.0159362	0.0169962	0.0174762	0.0183462	0.0185462	0.0192962	0.0197762
C_07	4045_10		-0.0324538	-0.0116538	-0.00685384	-0.00264384	-0.000223842	0.00143616	0.00330616	0.00570616	0.00560616	0.00625616	0.00729616	0.00783616	0.00915616	0.00902616	0.00906616	0.0103262	0.0102862	0.0104962	0.0116662	0.0115162	0.0118962	0.0118462	0.0127362	0.0134262	0.0139162	0.0135562	0.0140962	0.0141962	0.0140662	0.0149762	0.0154662	0.0161662	0.0158262	0.0160762	0.0161962	0.0178862	0.0181262	0.0185962	0.0188162	0.0187762	0.0194762	0.0199562	0.0209662	0.0213762	0.0217262	0.0226962	0.0235762
C_10	4045_10		-0.0219038	-0.00582384	-0.00335384	0.00111616	0.00296616	0.00456616	0.00709616	0.00931616	0.00992616	0.0101462	0.0107562	0.0119962	0.0134362	0.0141962	0.0134962	0.0150262	0.0148762	0.0149162	0.0170962	0.0170062	0.0164462	0.0168762	0.0176162	0.0180062	0.0190462	0.0186662	0.0192962	0.0191662	0.0195062	0.0198962	0.0203162	0.0204062	0.0207662	0.0219262	0.0218662	0.0233662	0.0230962	0.0242062	0.0241162	0.0245162	0.0247162	0.0261162	0.0273862	0.0271262	0.0279962	0.0288962	0.0289562
D_07	4045_10		-0.0249638	-0.0130338	-0.00811384	-0.00411384	-0.00159384	0.000316158	0.00168616	0.00324616	0.00415616	0.00491616	0.00516616	0.00657616	0.00722616	0.00674616	0.00753616	0.00809616	0.00867616	0.00871616	0.00882616	0.00919616	0.00925616	0.00992616	0.0107162	0.0110162	0.0111762	0.0118962	0.0121262	0.0117562	0.0123962	0.0128962	0.0139562	0.0144362	0.0144862	0.0142462	0.0148062	0.0153862	0.0164162	0.0166662	0.0172162	0.0171262	0.0178062	0.0177762	0.0186262	0.0190962	0.0199662	0.0208662	0.0214962
D_10	4045_10		-0.0235538	-0.0107238	-0.00814384	-0.00592384	-0.00295384	-0.00144384	0.000656158	0.00197616	0.00374616	0.00364616	0.00426616	0.00574616	0.00672616	0.00672616	0.00746616	0.00794616	0.00892616	0.00952616	0.00974616	0.0111162	0.0100162	0.0111762	0.0107962	0.0112162	0.0115162	0.0122762	0.0118562	0.0132662	0.0130962	0.0131562	0.0146962	0.0140462	0.0144962	0.0156062	0.0150162	0.0163262	0.0164262	0.0178662	0.0175962	0.0187162	0.0188762	0.0190662	0.0202062	0.0206662	0.0214262	0.0220562	0.0225162
E_10	4046_11		-0.0160838	-0.00523384	-0.00352384	-0.00143384	0.000596158	-0.000293842	0.00189616	0.00282616	0.00338616	0.00372616	0.00357616	0.00479616	0.00504616	0.00635616	0.00644616	0.00584616	0.00760616	0.00733616	0.00871616	0.00926616	0.00940616	0.0102362	0.00950616	0.0104362	0.0108362	0.0113662	0.0115262	0.0116662	0.0124962	0.0124562	0.0134962	0.0133762	0.0139962	0.0148862	0.0143062	0.0160262	0.0156262	0.0168962	0.0169262	0.0172962	0.0181762	0.0183462	0.0184362	0.0197862	0.0206062	0.0213062	0.0206762
F_10	4046_11		0.00174616	0.0105262	0.0124962	0.0149362	0.0179662	0.0188162	0.0208262	0.0224462	0.0221162	0.0228862	0.0234462	0.0239662	0.0247662	0.0255162	0.0246362	0.0253062	0.0268062	0.0265462	0.0274962	0.0275762	0.0269662	0.0281262	0.0281462	0.0281062	0.0288562	0.0294262	0.0298562	0.0288362	0.0296462	0.0293262	0.0304462	0.0306162	0.0304762	0.0321062	0.0312162	0.0320662	0.0331862	0.0325862	0.0336462	0.0326262	0.0339962	0.0338762	0.0338562	0.0357562	0.0360062	0.0365762	0.0364862
G_07	4046_11		-0.00881384	-0.00336384	0.00122616	0.00529616	0.00714616	0.00902616	0.00906616	0.0111962	0.0129662	0.0131762	0.0139962	0.0145762	0.0156062	0.0161762	0.0155562	0.0155462	0.0161762	0.0162662	0.0178762	0.0177862	0.0170162	0.0180562	0.0181062	0.0180062	0.0196962	0.0183962	0.0194262	0.0196162	0.0189362	0.0206362	0.0198462	0.0211762	0.0211662	0.0220162	0.0214962	0.0213062	0.0231762	0.0227462	0.0235662	0.0241062	0.0251962	0.0252962	0.0252162	0.0258262	0.0265062	0.0267862	0.0273262
H_07	4046_11		-0.0368838	-0.0288838	-0.0246838	-0.0214238	-0.0183338	-0.0165338	-0.0162838	-0.0125338	-0.0111838	-0.0105838	-0.0100538	-0.00972384	-0.00875384	-0.00640384	-0.00684384	-0.00730384	-0.00667384	-0.00645384	-0.00513384	-0.00361384	-0.00431384	-0.00372384	-0.00385384	-0.00273384	-0.00172384	-0.00162384	-0.000693842	-1.38417e-05	1.61583e-05	1.61583e-05	-0.000193842	0.00222616	0.00259616	0.00375616	0.00309616	0.00397616	0.00426616	0.00510616	0.00550616	0.00521616	0.00738616	0.00704616	0.00851616	0.00904616	0.00852616	0.00928616	0.00974616
A_08	4046_12		-0.00969384	0.00290616	0.00689616	0.0105162	0.0122262	0.0123762	0.0122962	0.0142562	0.0148562	0.0162162	0.0179862	0.0176462	0.0182962	0.0184962	0.0205862	0.0201762	0.0217262	0.0208062	0.0202462	0.0219962	0.0240762	0.0229762	0.0241362	0.0238762	0.0246662	0.0252962	0.0264662	0.0273962	0.0282262	0.0296262	0.0291762	0.0301462	0.0297462	0.0314862	0.0330962	0.0334462	0.0347662	0.0356662	0.0370562	0.0386362	0.0393062	0.0410862	0.0421262	0.0433762	0.0450262	0.0476362	0.0483462
B_08	4046_12		-0.0377638	-0.0147338	-0.00952384	-0.00520384	-0.00204384	0.000866158	0.00265616	0.00444616	0.00605616	0.00692616	0.00786616	0.00805616	0.00816616	0.00851616	0.00963616	0.00987616	0.0103562	0.0108662	0.0111562	0.0114162	0.0124462	0.0124162	0.0131562	0.0133662	0.0139662	0.0140762	0.0150962	0.0154762	0.0165862	0.0171562	0.0171462	0.0182262	0.0182362	0.0193462	0.0209062	0.0207962	0.0223962	0.0224762	0.0243362	0.0253762	0.0263562	0.0272762	0.0284262	0.0295362	0.0307462	0.0327762	0.0338462
G_10	4046_12		-0.0125838	-0.00523384	-0.00244384	0.00297616	0.00729616	0.00819616	0.00874616	0.0108662	0.0123762	0.0130262	0.0137162	0.0140762	0.0153062	0.0154262	0.0162662	0.0167062	0.0178462	0.0174262	0.0188862	0.0193662	0.0192262	0.0198262	0.0204962	0.0209862	0.0216462	0.0225162	0.0228262	0.0226462	0.0231662	0.0243762	0.0247162	0.0250662	0.0253462	0.0263062	0.0270762	0.0283562	0.0300762	0.0300362	0.0324062	0.0329162	0.0345162	0.0353262	0.0354462	0.0376662	0.0391262	0.0400162	0.0410162
H_10	4046_12		-0.0273438	-0.0170338	-0.0119538	-0.00800384	-0.00332384	-0.00133384	0.000576158	0.00322616	0.00486616	0.00607616	0.00698616	0.00661616	0.00855616	0.00973616	0.0109262	0.0116162	0.0134662	0.0124262	0.0136162	0.0151962	0.0158662	0.0158262	0.0157562	0.0167762	0.0178962	0.0198662	0.0204262	0.0205862	0.0210162	0.0215662	0.0219862	0.0232162	0.0240462	0.0252562	0.0262062	0.0270862	0.0273462	0.0275662	0.0301462	0.0309762	0.0326962	0.0328662	0.0346062	0.0358762	0.0366562	0.0385662	0.0395662
A_11	4046_13		-0.00717384	0.00356616	0.00670616	0.00893616	0.0104462	0.0117762	0.0121762	0.0133462	0.0127462	0.0148262	0.0150262	0.0155262	0.0152662	0.0153362	0.0172462	0.0168562	0.0180462	0.0171462	0.0174062	0.0173262	0.0188762	0.0180662	0.0198562	0.0186962	0.0193462	0.0201862	0.0202262	0.0204462	0.0208762	0.0214762	0.0217462	0.0216462	0.0216562	0.0223762	0.0233162	0.0223662	0.0232562	0.0233862	0.0237662	0.0241862	0.0247362	0.0249962	0.0250462	0.0258462	0.0258962	0.0264962	0.0272262
B_11	4046_13		-0.0482338	-0.0170438	-0.0141238	-0.0116638	-0.00867384	-0.00685384	-0.00492384	-0.00368384	-0.00285384	-0.00130384	6.15833e-06	0.00146616	0.000596158	0.00107616	0.00289616	0.00434616	0.00431616	0.00248616	0.00409616	0.00402616	0.00444616	0.00449616	0.00552616	0.00533616	0.00522616	0.00487616	0.00495616	0.00601616	0.00665616	0.00624616	0.00654616	0.00644616	0.00744616	0.00772616	0.00817616	0.00852616	0.00832616	0.00882616	0.00959616	0.0100562	0.0115362	0.0118762	0.0123462	0.0131262	0.0131862	0.0142562	0.0144862
C_08	4046_13		-0.0238738	-0.00830384	-0.00397384	0.000266158	0.00284616	0.00629616	0.00707616	0.00902616	0.00923616	0.0111762	0.0123662	0.0114462	0.0120662	0.0134762	0.0134762	0.0142462	0.0146262	0.0145362	0.0152762	0.0154562	0.0164862	0.0163262	0.0165562	0.0173562	0.0176962	0.0174262	0.0180362	0.0179162	0.0185262	0.0197262	0.0187762	0.0195462	0.0190762	0.0195362	0.0199962	0.0211662	0.0216262	0.0219362	0.0223762	0.0229962	0.0233662	0.0241162	0.0248562	0.0246562	0.0253262	0.0263762	0.0273462
D_08	4046_13		-0.0218238	-0.0125538	-0.00884384	-0.00633384	-0.00400384	0.000156158	0.000706158	0.00279616	0.00414616	0.00596616	0.00658616	0.00731616	0.00745616	0.00881616	0.00952616	0.0101362	0.0108562	0.0114262	0.0110962	0.0119962	0.0118962	0.0132962	0.0129462	0.0138562	0.0133062	0.0135562	0.0141462	0.0146462	0.0152862	0.0159562	0.0160462	0.0158062	0.0167162	0.0158262	0.0172962	0.0172562	0.0183062	0.0180762	0.0185762	0.0196862	0.0200962	0.0199962	0.0209762	0.0202962	0.0210562	0.0222062	0.0238662
C_11	4046_14		-0.0285738	-0.00875384	-0.00705384	-0.00333384	-0.00191384	0.000176158	0.00275616	0.00506616	0.00470616	0.00671616	0.00783616	0.00836616	0.00987616	0.0107562	0.0106862	0.0133062	0.0131362	0.0129962	0.0135262	0.0134062	0.0145162	0.0150062	0.0166362	0.0172462	0.0170262	0.0164262	0.0178862	0.0177462	0.0181162	0.0190062	0.0189162	0.0192162	0.0193962	0.0194062	0.0199462	0.0216762	0.0210962	0.0216862	0.0217662	0.0227962	0.0227762	0.0232762	0.0237962	0.0238462	0.0247962	0.0258362	0.0267562
D_11	4046_14		-0.0220238	-0.00815384	-0.00553384	-0.00399384	-0.00123384	0.000456158	0.00265616	0.00373616	0.00463616	0.00592616	0.00618616	0.00702616	0.00741616	0.00804616	0.00844616	0.00949616	0.0102462	0.0110062	0.00969616	0.0104562	0.0111462	0.0122862	0.0126662	0.0134962	0.0119962	0.0132862	0.0133062	0.0139162	0.0145762	0.0149662	0.0158062	0.0158562	0.0166562	0.0157662	0.0168162	0.0174062	0.0182662	0.0185762	0.0191962	0.0193962	0.0202062	0.0201062	0.0209962	0.0216762	0.0223162	0.0230062	0.0238862
E_08	4046_14		-0.0124338	-0.00387384	-0.00128384	0.00271616	0.00465616	0.00770616	0.00920616	0.0103862	0.0110762	0.0122262	0.0125862	0.0138062	0.0140962	0.0147462	0.0152062	0.0152862	0.0164262	0.0163662	0.0162662	0.0168562	0.0173962	0.0182562	0.0181462	0.0187262	0.0181662	0.0181262	0.0191462	0.0192762	0.0199362	0.0206062	0.0203962	0.0207162	0.0211562	0.0204562	0.0214962	0.0218762	0.0223262	0.0222662	0.0226862	0.0235462	0.0240662	0.0246862	0.0257462	0.0250062	0.0261462	0.0269362	0.0278462
F_08	4046_14		-0.00863384	-0.00162384	0.00192616	0.00347616	0.00425616	0.00635616	0.00697616	0.00753616	0.00759616	0.00735616	0.00932616	0.0101762	0.00932616	0.0102662	0.0106662	0.0108562	0.0117762	0.0133262	0.0124462	0.0133462	0.0127162	0.0142162	0.0144762	0.0144762	0.0142162	0.0142062	0.0150162	0.0153362	0.0161062	0.0167962	0.0172162	0.0175462	0.0177762	0.0187462	0.0184262	0.0192662	0.0199962	0.0198362	0.0189762	0.0204262	0.0211862	0.0220262	0.0223262	0.0229962	0.0234262	0.0240562	0.0251462
[truncated: 193 more columns]

## Sheet: Figure_S2D_analysis
well	strain_spore#	time [min]	0	15	30	45	60	75	90	105	120	135	150	165	180	195	210	225	240	255	270	285	300	315	330	345	360	375	390	405	420	435	450	465	480	495	510	525	540	555	570	585	600	615	630	645	660	675	690
A_2	3058		0.1046	0.1048	0.1058	0.1062	0.1063	0.1071	0.1078	0.1088	0.1099	0.1111	0.1125	0.1139	0.1155	0.1175	0.1197	0.1223	0.125	0.1285	0.1319	0.1359	0.1406	0.1459	0.1514	0.1581	0.1653	0.1735	0.1826	0.1933	0.2043	0.216	0.2297	0.2441	0.2598	0.2764	0.2933	0.3126	0.3323	0.3542	0.3757	0.4006	0.4289	0.4558	0.4845	0.5139	0.5465	0.5788	0.6099
B_2	3058		0.1092	0.1087	0.1091	0.1092	0.1095	0.1103	0.1111	0.1122	0.1134	0.1146	0.1156	0.1175	0.1194	0.1214	0.1234	0.1262	0.1286	0.1319	0.1356	0.1399	0.145	0.1513	0.1575	0.1658	0.1738	0.1836	0.1937	0.2064	0.2196	0.2332	0.2493	0.2646	0.2824	0.3017	0.3215	0.3437	0.3664	0.3921	0.4167	0.4443	0.4729	0.5027	0.5342	0.5684	0.6032	0.6379	0.6706
C_2	3058		0.1374	0.1102	0.1109	0.1112	0.1119	0.1129	0.1135	0.1149	0.1163	0.1182	0.1195	0.1212	0.1234	0.1256	0.128	0.1311	0.1338	0.138	0.1421	0.1465	0.1521	0.1581	0.1648	0.1734	0.1823	0.1922	0.2039	0.2168	0.2299	0.2449	0.2617	0.2778	0.2968	0.316	0.3376	0.3599	0.3842	0.4093	0.4358	0.464	0.4934	0.5225	0.5549	0.589	0.6236	0.6563	0.6892
D_2	3058		0.1322	0.1092	0.1095	0.1096	0.1101	0.1106	0.1112	0.1125	0.1138	0.1152	0.117	0.1185	0.1206	0.1229	0.1253	0.1284	0.1309	0.1347	0.1388	0.1433	0.1487	0.1547	0.1614	0.1701	0.1793	0.1896	0.2008	0.214	0.227	0.241	0.2585	0.2744	0.294	0.3134	0.3355	0.3583	0.3827	0.4094	0.4348	0.4646	0.4928	0.5227	0.555	0.5896	0.6245	0.6572	0.6891
E_5	3068		0.1045	0.1047	0.1049	0.1049	0.1051	0.1056	0.1062	0.1068	0.1075	0.1078	0.1087	0.1094	0.1107	0.1119	0.1128	0.1141	0.1148	0.116	0.1172	0.1188	0.1204	0.1219	0.1241	0.1266	0.1293	0.1317	0.1341	0.1375	0.1403	0.1431	0.1484	0.1514	0.1562	0.16	0.165	0.1703	0.1762	0.1839	0.1884	0.1955	0.2027	0.2108	0.2199	0.2308	0.2435	0.2559	0.2684
F_5	3068		0.1107	0.1112	0.1116	0.1119	0.1126	0.1136	0.1145	0.1158	0.1167	0.1179	0.1193	0.1203	0.1222	0.1247	0.1266	0.129	0.1305	0.1333	0.1359	0.1376	0.1396	0.1421	0.1449	0.1483	0.1516	0.1546	0.1585	0.1626	0.1662	0.1697	0.1756	0.1787	0.1833	0.188	0.1935	0.1986	0.2035	0.2107	0.2157	0.2241	0.2314	0.2389	0.2489	0.2592	0.2706	0.2817	0.2942
G_5	3068		0.1061	0.1064	0.1067	0.1067	0.107	0.1076	0.1085	0.1096	0.1107	0.1116	0.1135	0.1145	0.1163	0.1178	0.1188	0.1203	0.1208	0.1225	0.1244	0.1263	0.1283	0.1302	0.1333	0.1359	0.139	0.1425	0.1467	0.1515	0.1549	0.159	0.1644	0.1681	0.1736	0.1783	0.1853	0.1917	0.2004	0.2097	0.2159	0.2259	0.2326	0.2419	0.2508	0.2597	0.2692	0.2785	0.2886
H_5	3068		0.104	0.1051	0.1053	0.1058	0.1064	0.107	0.1074	0.108	0.1084	0.109	0.11	0.1102	0.1114	0.1124	0.1135	0.115	0.1152	0.1166	0.1179	0.1193	0.1202	0.1209	0.1216	0.1233	0.1244	0.1255	0.1265	0.1287	0.1298	0.1316	0.1347	0.1358	0.1388	0.1416	0.1453	0.1486	0.1526	0.1579	0.1611	0.1676	0.1722	0.1782	0.1846	0.192	0.1981	0.2041	0.2108
E_6	3250		0.1044	0.1039	0.1044	0.1048	0.1053	0.1061	0.1069	0.1081	0.1095	0.1107	0.1125	0.1139	0.116	0.1181	0.1201	0.1229	0.1251	0.1286	0.1322	0.1361	0.1409	0.1462	0.1523	0.1596	0.1675	0.1765	0.1863	0.1978	0.21	0.2231	0.2386	0.2536	0.2709	0.2885	0.3088	0.3311	0.3535	0.3781	0.4014	0.429	0.4564	0.4861	0.517	0.5497	0.5855	0.6216	0.6559
F_6	3250		0.1067	0.1073	0.1079	0.1083	0.1087	0.1093	0.11	0.1113	0.1128	0.1143	0.116	0.1177	0.1198	0.122	0.1241	0.1271	0.1294	0.1332	0.1374	0.1418	0.147	0.1527	0.1593	0.1667	0.1754	0.1844	0.1949	0.2077	0.2202	0.2337	0.2506	0.2659	0.2841	0.3032	0.3238	0.3455	0.3689	0.395	0.4202	0.4484	0.4759	0.5063	0.5386	0.5714	0.6077	0.6426	0.6782
G_6	3250		0.1045	0.1051	0.1054	0.1059	0.1063	0.107	0.1079	0.1092	0.1107	0.1123	0.1144	0.1158	0.118	0.12	0.1222	0.1252	0.1274	0.1311	0.1352	0.1391	0.144	0.1492	0.1553	0.1632	0.1716	0.1806	0.1911	0.2031	0.2162	0.2303	0.2473	0.262	0.2802	0.2997	0.3204	0.3413	0.3636	0.3897	0.4129	0.4417	0.4679	0.4984	0.5287	0.5608	0.5953	0.6302	0.6647
H_6	3250		0.1062	0.1069	0.1064	0.1067	0.1073	0.108	0.1086	0.1098	0.111	0.1127	0.1144	0.1154	0.1174	0.1192	0.1209	0.1236	0.1253	0.1287	0.1321	0.1359	0.14	0.144	0.1492	0.1555	0.1626	0.17	0.179	0.19	0.2008	0.213	0.2279	0.2418	0.2582	0.2755	0.2941	0.3144	0.3351	0.3592	0.3818	0.4084	0.4335	0.4621	0.492	0.5237	0.557	0.5921	0.6278
E_11	YPD		0.0941	0.0943	0.0943	0.0941	0.0941	0.0941	0.094	0.0942	0.0944	0.0942	0.0943	0.0942	0.0944	0.0945	0.0943	0.0947	0.0941	0.0943	0.0943	0.0944	0.0944	0.0943	0.0941	0.0943	0.0944	0.0941	0.0942	0.0948	0.0945	0.0938	0.0951	0.094	0.0942	0.0938	0.0942	0.094	0.0941	0.0952	0.094	0.095	0.094	0.094	0.0942	0.0941	0.0944	0.094	0.0941
E_12	YPD		0.0921	0.0923	0.0923	0.0921	0.0921	0.092	0.092	0.0921	0.0923	0.0921	0.0923	0.092	0.0923	0.0924	0.0922	0.0926	0.092	0.0922	0.0924	0.0924	0.0924	0.0922	0.092	0.0922	0.0923	0.0921	0.0921	0.0927	0.0923	0.0917	0.093	0.0918	0.0921	0.0916	0.0921	0.0919	0.0921	0.0932	0.092	0.0928	0.0919	0.0919	0.092	0.092	0.0924	0.0919	0.092
F_11	YPD		0.0943	0.0945	0.0946	0.0944	0.0943	0.0944	0.0942	0.0944	0.0945	0.0944	0.0946	0.0944	0.0945	0.0947	0.0946	0.0949	0.0943	0.0946	0.0947	0.0947	0.0947	0.0944	0.0942	0.0945	0.0947	0.0944	0.0945	0.0952	0.0947	0.0941	0.0955	0.0942	0.0945	0.094	0.0945	0.0943	0.0943	0.0954	0.0943	0.0952	0.0942	0.0943	0.0943	0.0944	0.0947	0.0943	0.0944
F_12	YPD		0.0924	0.0925	0.0926	0.0924	0.0924	0.0923	0.0923	0.0924	0.0925	0.0924	0.0925	0.0924	0.0924	0.0927	0.0924	0.0929	0.0923	0.0925	0.0926	0.0926	0.0926	0.0924	0.0923	0.0925	0.0926	0.0924	0.0924	0.093	0.0927	0.092	0.0934	0.0922	0.0924	0.092	0.0925	0.0923	0.0924	0.0934	0.0923	0.0932	0.0922	0.0922	0.0923	0.0924	0.0927	0.0923	0.0923
G_11	YPD		0.0909	0.0912	0.0912	0.091	0.0911	0.0911	0.091	0.0911	0.0913	0.0915	0.0917	0.0912	0.0912	0.0915	0.0913	0.0918	0.091	0.0913	0.0916	0.0915	0.0915	0.0913	0.0911	0.0913	0.0914	0.0912	0.0912	0.0921	0.0915	0.0912	0.0923	0.091	0.0912	0.091	0.0914	0.091	0.0911	0.0923	0.091	0.0922	0.091	0.091	0.0912	0.0913	0.0917	0.091	0.0912
G_12	YPD		0.0891	0.0894	0.0894	0.0892	0.0893	0.0893	0.0892	0.0894	0.0894	0.0896	0.0898	0.0893	0.0895	0.0897	0.0895	0.0899	0.0892	0.0896	0.0897	0.0896	0.0896	0.0895	0.0893	0.0895	0.0896	0.0893	0.0895	0.0903	0.0897	0.0893	0.0905	0.0891	0.0894	0.0893	0.0896	0.0893	0.0893	0.0905	0.0893	0.0904	0.0893	0.0892	0.0892	0.0895	0.0899	0.0893	0.0894
H_11	YPD		0.0898	0.0902	0.0902	0.09	0.0901	0.0901	0.09	0.0902	0.0903	0.0905	0.0907	0.0901	0.0903	0.0905	0.0903	0.0907	0.0901	0.0904	0.0905	0.0905	0.0906	0.0903	0.0901	0.0904	0.0905	0.0903	0.0903	0.0911	0.0907	0.0902	0.0915	0.09	0.0904	0.0901	0.0906	0.09	0.0902	0.0914	0.0901	0.0913	0.0902	0.09	0.0902	0.0904	0.0908	0.09	0.0902
H_12	YPD		0.0906	0.0909	0.0909	0.0907	0.0908	0.0908	0.0907	0.0909	0.091	0.0911	0.0914	0.0907	0.091	0.0911	0.0909	0.0914	0.0907	0.091	0.0912	0.0911	0.0911	0.0909	0.0908	0.091	0.0911	0.0909	0.0909	0.0918	0.0913	0.0909	0.092	0.0907	0.0909	0.0907	0.0911	0.0908	0.0908	0.092	0.0907	0.0919	0.0908	0.0906	0.0908	0.0911	0.0913	0.0906	0.0908
blank	mean	STDEV
YPD	0.0919615	0.00169057
	strain_spore#
OD600 corrected with blank
well		time [min]	0	15	30	45	60	75	90	105	120	135	150	165	180	195	210	225	240	255	270	285	300	315	330	345	360	375	390	405	420	435	450	465	480	495	510	525	540	555	570	585	600	615	630	645	660	675	690
A_2	3058		0.0126385	0.0128385	0.0138385	0.0142385	0.0143385	0.0151385	0.0158385	0.0168385	0.0179385	0.0191385	0.0205385	0.0219385	0.0235385	0.0255385	0.0277385	0.0303385	0.0330385	0.0365385	0.0399385	0.0439385	0.0486385	0.0539385	0.0594385	0.0661385	0.0733385	0.0815385	0.0906385	0.101339	0.112339	0.124039	0.137739	0.152139	0.167839	0.184439	0.201339	0.220639	0.240339	0.262239	0.283739	0.308639	0.336939	0.363839	0.392539	0.421939	0.454539	0.486839	0.517939
B_2	3058		0.0172385	0.0167385	0.0171385	0.0172385	0.0175385	0.0183385	0.0191385	0.0202385	0.0214385	0.0226385	0.0236385	0.0255385	0.0274385	0.0294385	0.0314385	0.0342385	0.0366385	0.0399385	0.0436385	0.0479385	0.0530385	0.0593385	0.0655385	0.0738385	0.0818385	0.0916385	0.101739	0.114439	0.127639	0.141239	0.157339	0.172639	0.190439	0.209739	0.229539	0.251739	0.274439	0.300139	0.324739	0.352339	0.380939	0.410739	0.442239	0.476439	0.511239	0.545939	0.578639
C_2	3058		0.0454385	0.0182385	0.0189385	0.0192385	0.0199385	0.0209385	0.0215385	0.0229385	0.0243385	0.0262385	0.0275385	0.0292385	0.0314385	0.0336385	0.0360385	0.0391385	0.0418385	0.0460385	0.0501385	0.0545385	0.0601385	0.0661385	0.0728385	0.0814385	0.0903385	0.100239	0.111939	0.124839	0.137939	0.152939	0.169739	0.185839	0.204839	0.224039	0.245639	0.267939	0.292239	0.317339	0.343839	0.372039	0.401439	0.430539	0.462939	0.497039	0.531639	0.564339	0.597239
D_2	3058		0.0402385	0.0172385	0.0175385	0.0176385	0.0181385	0.0186385	0.0192385	0.0205385	0.0218385	0.0232385	0.0250385	0.0265385	0.0286385	0.0309385	0.0333385	0.0364385	0.0389385	0.0427385	0.0468385	0.0513385	0.0567385	0.0627385	0.0694385	0.0781385	0.0873385	0.0976385	0.108839	0.122039	0.135039	0.149039	0.166539	0.182439	0.202039	0.221439	0.243539	0.266339	0.290739	0.317439	0.342839	0.372639	0.400839	0.430739	0.463039	0.497639	0.532539	0.565239	0.597139
E_5	3068		0.0125385	0.0127385	0.0129385	0.0129385	0.0131385	0.0136385	0.0142385	0.0148385	0.0155385	0.0158385	0.0167385	0.0174385	0.0187385	0.0199385	0.0208385	0.0221385	0.0228385	0.0240385	0.0252385	0.0268385	0.0284385	0.0299385	0.0321385	0.0346385	0.0373385	0.0397385	0.0421385	0.0455385	0.0483385	0.0511385	0.0564385	0.0594385	0.0642385	0.0680385	0.0730385	0.0783385	0.0842385	0.0919385	0.0964385	0.103539	0.110739	0.118839	0.127939	0.138839	0.151539	0.163939	0.176439
F_5	3068		0.0187385	0.0192385	0.0196385	0.0199385	0.0206385	0.0216385	0.0225385	0.0238385	0.0247385	0.0259385	0.0273385	0.0283385	0.0302385	0.0327385	0.0346385	0.0370385	0.0385385	0.0413385	0.0439385	0.0456385	0.0476385	0.0501385	0.0529385	0.0563385	0.0596385	0.0626385	0.0665385	0.0706385	0.0742385	0.0777385	0.0836385	0.0867385	0.0913385	0.0960385	0.101539	0.106639	0.111539	0.118739	0.123739	0.132139	0.139439	0.146939	0.156939	0.167239	0.178639	0.189739	0.202239
G_5	3068		0.0141385	0.0144385	0.0147385	0.0147385	0.0150385	0.0156385	0.0165385	0.0176385	0.0187385	0.0196385	0.0215385	0.0225385	0.0243385	0.0258385	0.0268385	0.0283385	0.0288385	0.0305385	0.0324385	0.0343385	0.0363385	0.0382385	0.0413385	0.0439385	0.0470385	0.0505385	0.0547385	0.0595385	0.0629385	0.0670385	0.0724385	0.0761385	0.0816385	0.0863385	0.0933385	0.0997385	0.108439	0.117739	0.123939	0.133939	0.140639	0.149939	0.158839	0.167739	0.177239	0.186539	0.196639
H_5	3068		0.0120385	0.0131385	0.0133385	0.0138385	0.0144385	0.0150385	0.0154385	0.0160385	0.0164385	0.0170385	0.0180385	0.0182385	0.0194385	0.0204385	0.0215385	0.0230385	0.0232385	0.0246385	0.0259385	0.0273385	0.0282385	0.0289385	0.0296385	0.0313385	0.0324385	0.0335385	0.0345385	0.0367385	0.0378385	0.0396385	0.0427385	0.0438385	0.0468385	0.0496385	0.0533385	0.0566385	0.0606385	0.0659385	0.0691385	0.0756385	0.0802385	0.0862385	0.0926385	0.100039	0.106139	0.112139	0.118839
E_6	3250		0.0124385	0.0119385	0.0124385	0.0128385	0.0133385	0.0141385	0.0149385	0.0161385	0.0175385	0.0187385	0.0205385	0.0219385	0.0240385	0.0261385	0.0281385	0.0309385	0.0331385	0.0366385	0.0402385	0.0441385	0.0489385	0.0542385	0.0603385	0.0676385	0.0755385	0.0845385	0.0943385	0.105839	0.118039	0.131139	0.146639	0.161639	0.178939	0.196539	0.216839	0.239139	0.261539	0.286139	0.309439	0.337039	0.364439	0.394139	0.425039	0.457739	0.493539	0.529639	0.563939
F_6	3250		0.0147385	0.0153385	0.0159385	0.0163385	0.0167385	0.0173385	0.0180385	0.0193385	0.0208385	0.0223385	0.0240385	0.0257385	0.0278385	0.0300385	0.0321385	0.0351385	0.0374385	0.0412385	0.0454385	0.0498385	0.0550385	0.0607385	0.0673385	0.0747385	0.0834385	0.0924385	0.102939	0.115739	0.128239	0.141739	0.158639	0.173939	0.192139	0.211239	0.231839	0.253539	0.276939	0.303039	0.328239	0.356439	0.383939	0.414339	0.446639	0.479439	0.515739	0.550639	0.586239
G_6	3250		0.0125385	0.0131385	0.0134385	0.0139385	0.0143385	0.0150385	0.0159385	0.0172385	0.0187385	0.0203385	0.0224385	0.0238385	0.0260385	0.0280385	0.0302385	0.0332385	0.0354385	0.0391385	0.0432385	0.0471385	0.0520385	0.0572385	0.0633385	0.0712385	0.0796385	0.0886385	0.0991385	0.111139	0.124239	0.138339	0.155339	0.170039	0.188239	0.207739	0.228439	0.249339	0.271639	0.297739	0.320939	0.349739	0.375939	0.406439	0.436739	0.468839	0.503339	0.538239	0.572739
H_6	3250		0.0142385	0.0149385	0.0144385	0.0147385	0.0153385	0.0160385	0.0166385	0.0178385	0.0190385	0.0207385	0.0224385	0.0234385	0.0254385	0.0272385	0.0289385	0.0316385	0.0333385	0.0367385	0.0401385	0.0439385	0.0480385	0.0520385	0.0572385	0.0635385	0.0706385	0.0780385	0.0870385	0.0980385	0.108839	0.121039	0.135939	0.149839	0.166239	0.183539	0.202139	0.222439	0.243139	0.267239	0.289839	0.316439	0.341539	0.370139	0.400039	0.431739	0.465039	0.500139	0.535839
[truncated: 49 more columns]
