# Supplementary material for: The C-terminal region of Net1 is an activator of RNA polymerase I transcription with conserved features from yeast to human
Source: PLoS Genet. 2019 Feb 25;15(2):e1008006. doi: 10.1371/journal.pgen.1008006 (PMC6415870; doi:10.1371/journal.pgen.1008006)
Supplement: S2 Dataset — Representative ChIP data of three individual experiments. CT values for each sample are given. The fluorescence measurements plotted against the cycle number and melting curve analyses are shown as diagrams. Additionally, values for “take-off” and “amplification” which are used by the comparative quantitation module of the RotorGene software to compute the “comparative concentration” used to calculate the % IP values and standard deviation errors are shown. (XLSX) [file pgen.1008006.s012.xlsx]

## Sheet: Figure_4B_analysis
		amplicon_1 (primers 920/921)																									amplicon_3 (primers 712/713)
		amplicon_2 (primers 969/970)																									amplicon_6 (primers 2886/2887)
		Quantitation							Comparative Quantitation																		Quantitation							Comparative Quantitation
strains		No.	Name	Ct	Rep. Ct	Rep. Ct Std. Dev.			No.	Name	Take Off	Amplification	Comparative Conc.	Rep. Conc.	Rep. Calibrator	STDEV Take Off											No.	Name	Ct	Rep. Ct	Rep. Ct Std. Dev.			No.	Name	Take Off	Amplification	Comparative Conc.	Rep. Conc.	Rep. Calibrator	STDEV Take Off
db#	name	A1	3041_IN_1_amplicon_2	12.69	12.69	0.07			A1	3041_IN_1_amplicon_2	14.4	1.81	1.02	1	Calibrator	0.152753											A1	3041_IN_1_amplicon_3	12.45	12.48	0.04			A1	3041_IN_1_amplicon_3	12.6	1.85	0.944	1	Calibrator	0.1
3041	NET1-MN-3xHA	A2	3041_IN_1_amplicon_2	12.63					A2	3041_IN_1_amplicon_2	14.3	1.82	1.08														A2	3041_IN_1_amplicon_3	12.52					A2	3041_IN_1_amplicon_3	12.4	1.73	1.06
3043	net1051-MN-3xHA	A3	3041_IN_1_amplicon_2	12.76					A3	3041_IN_1_amplicon_2	14.6	1.81	0.905														A3	3041_IN_1_amplicon_3	12.46					A3	3041_IN_1_amplicon_3	12.5	1.8	1
		A4	3041_IN_2_amplicon_2	12.8	12.62	0.16			A4	3041_IN_2_amplicon_2	14.6	1.84	0.905	1.02		0.2											A4	3041_IN_2_amplicon_3	12.47	12.55	0.11			A4	3041_IN_2_amplicon_3	12.6	1.83	0.944	0.926		0.057735
		A5	3041_IN_2_amplicon_2	12.5					A5	3041_IN_2_amplicon_2	14.2	1.79	1.15														A5	3041_IN_2_amplicon_3	12.67					A5	3041_IN_2_amplicon_3	12.6	1.79	0.944
		A6	3041_IN_2_amplicon_2	12.55					A6	3041_IN_2_amplicon_2	14.4	1.8	1.02														A6	3041_IN_2_amplicon_3	12.52					A6	3041_IN_2_amplicon_3	12.7	1.77	0.891
		A7	3041_IN_3_amplicon_2	12.76	12.8	0.09			A7	3041_IN_3_amplicon_2	14.4	1.83	1.02	0.961		0.173205											A7	3041_IN_3_amplicon_3	12.46	12.55	0.12			A7	3041_IN_3_amplicon_3	12.5	1.78	1	0.891		0.173205
		A8	3041_IN_3_amplicon_2	12.91					A8	3041_IN_3_amplicon_2	14.7	1.82	0.852														A8	3041_IN_3_amplicon_3	12.51					A8	3041_IN_3_amplicon_3	12.8	1.81	0.841
		B1	3041_IN_3_amplicon_2	12.73					B1	3041_IN_3_amplicon_2	14.4	1.82	1.02														B1	3041_IN_3_amplicon_3	12.69					B1	3041_IN_3_amplicon_3	12.8	1.88	0.841
		B2	3043_IN_1_amplicon_2	13.55	13.64	0.13			B2	3043_IN_1_amplicon_2	15.2	1.81	0.63	0.605		0.11547											B2	3043_IN_1_amplicon_3	13.82	13.64	0.16			B2	3043_IN_1_amplicon_3	13.9	1.8	0.446	0.482		0.11547
		B3	3043_IN_1_amplicon_2	13.79					B3	3043_IN_1_amplicon_2	15.4	1.81	0.559														B3	3043_IN_1_amplicon_3	13.57					B3	3043_IN_1_amplicon_3	13.7	1.8	0.501
		B4	3043_IN_1_amplicon_2	13.57					B4	3043_IN_1_amplicon_2	15.2	1.82	0.63														B4	3043_IN_1_amplicon_3	13.52					B4	3043_IN_1_amplicon_3	13.7	1.77	0.501
		B5	3043_IN_2_amplicon_2	13.49	13.53	0.07			B5	3043_IN_2_amplicon_2	15.2	1.84	0.63	0.618		0.057735											B5	3043_IN_2_amplicon_3	13.78	13.69	0.18			B5	3043_IN_2_amplicon_3	14.1	1.75	0.398	0.446		0.2
		B6	3043_IN_2_amplicon_2	13.5					B6	3043_IN_2_amplicon_2	15.2	1.84	0.63														B6	3043_IN_2_amplicon_3	13.82					B6	3043_IN_2_amplicon_3	13.9	1.8	0.446
		B7	3043_IN_2_amplicon_2	13.61					B7	3043_IN_2_amplicon_2	15.3	1.83	0.593														B7	3043_IN_2_amplicon_3	13.48					B7	3043_IN_2_amplicon_3	13.7	1.88	0.501
		B8	3043_IN_3_amplicon_2	13.58	13.68	0.15			B8	3043_IN_3_amplicon_2	15.3	1.83	0.593	0.537		0.288675											B8	3043_IN_3_amplicon_3	13.54	13.62	0.07			B8	3043_IN_3_amplicon_3	13.8	1.76	0.473	0.473		2.17558e-15
		C1	3043_IN_3_amplicon_2	13.6					C1	3043_IN_3_amplicon_2	15.3	1.81	0.593														C1	3043_IN_3_amplicon_3	13.67					C1	3043_IN_3_amplicon_3	13.8	1.77	0.473
		C2	3043_IN_3_amplicon_2	13.84					C2	3043_IN_3_amplicon_2	15.8	1.84	0.439														C2	3043_IN_3_amplicon_3	13.65					C2	3043_IN_3_amplicon_3	13.8	1.78	0.473
		C3	3041_IP_1_amplicon_2	16.09	16.23	0.21			C3	3041_IP_1_amplicon_2	17.9	1.85	0.124	0.114		0.23094											C3	3041_IP_1_amplicon_3	20.24	20.26	0.12			C3	3041_IP_1_amplicon_3	20.3	1.7	0.0112	0.0114		0.057735
		C4	3041_IP_1_amplicon_2	16.48					C4	3041_IP_1_amplicon_2	18.3	1.85	0.0975														C4	3041_IP_1_amplicon_3	20.15					C4	3041_IP_1_amplicon_3	20.3	1.81	0.0112
		C5	3041_IP_1_amplicon_2	16.13					C5	3041_IP_1_amplicon_2	17.9	1.82	0.124														C5	3041_IP_1_amplicon_3	20.39					C5	3041_IP_1_amplicon_3	20.2	1.79	0.0118
		C6	3041_IP_2_amplicon_2	14.74	14.8	0.09			C6	3041_IP_2_amplicon_2	16.6	1.86	0.271	0.266		0.152753											C6	3041_IP_2_amplicon_3	19.24	19.21	0.03			C6	3041_IP_2_amplicon_3	19.1	1.78	0.0223	0.0206		0.11547
		C7	3041_IP_2_amplicon_2	14.91					C7	3041_IP_2_amplicon_2	16.8	1.83	0.241														C7	3041_IP_2_amplicon_3	19.21					C7	3041_IP_2_amplicon_3	19.3	1.78	0.0199
		C8	3041_IP_2_amplicon_2	14.75					C8	3041_IP_2_amplicon_2	16.5	1.85	0.288														C8	3041_IP_2_amplicon_3	19.18					C8	3041_IP_2_amplicon_3	19.3	1.74	0.0199
		D1	3041_IP_3_amplicon_2	14.71	14.57	0.14			D1	3041_IP_3_amplicon_2	16.4	1.8	0.306	0.345		0.2											D1	3041_IP_3_amplicon_3	18.93	18.88	0.06			D1	3041_IP_3_amplicon_3	18.8	1.91	0.0265	0.027		0.057735
		D2	3041_IP_3_amplicon_2	14.44					D2	3041_IP_3_amplicon_2	16	1.83	0.389														D2	3041_IP_3_amplicon_3	18.91					D2	3041_IP_3_amplicon_3	18.7	1.74	0.0281
		D3	3041_IP_3_amplicon_2	14.56					D3	3041_IP_3_amplicon_2	16.2	1.82	0.345														D3	3041_IP_3_amplicon_3	18.82					D3	3041_IP_3_amplicon_3	18.8	1.78	0.0265
		D4	3043_IP_1_amplicon_2	20.52	20.61	0.11			D4	3043_IP_1_amplicon_2	22.3	1.83	0.00877	0.00826		0.1											D4	3043_IP_1_amplicon_3	17.49	19.8	2			D4	3043_IP_1_amplicon_3	17.6	1.82	x0.0529	0.0158		1.81934
		D5	3043_IP_1_amplicon_2	20.58					D5	3043_IP_1_amplicon_2	22.4	1.82	0.00826														D5	3043_IP_1_amplicon_3	20.95					D5	3043_IP_1_amplicon_3	20.7	1.74	0.00887
		D6	3043_IP_1_amplicon_2	20.73					D6	3043_IP_1_amplicon_2	22.5	1.85	0.00777														D6	3043_IP_1_amplicon_3	20.94					D6	3043_IP_1_amplicon_3	20.8	1.83	0.00837
		D7	3043_IP_2_amplicon_2	20.62	20.47	0.13			D7	3043_IP_2_amplicon_2	22.4	1.84	0.00826	0.00895		0.11547											D7	3043_IP_2_amplicon_3	20.6	20.66	0.05			D7	3043_IP_2_amplicon_3	20.7	1.79	0.00887	0.00939		0.1
		D8	3043_IP_2_amplicon_2	20.39					D8	3043_IP_2_amplicon_2	22.2	1.85	0.00931														D8	3043_IP_2_amplicon_3	20.69					D8	3043_IP_2_amplicon_3	20.6	1.71	0.00939
		E1	3043_IP_2_amplicon_2	20.39					E1	3043_IP_2_amplicon_2	22.2	1.83	0.00931														E1	3043_IP_2_amplicon_3	20.7					E1	3043_IP_2_amplicon_3	20.5	1.77	0.00995
		E2	3043_IP_3_amplicon_2	20.3	20.31	0.11			E2	3043_IP_3_amplicon_2	22.2	1.82	0.00931	0.00931		0											E2	3043_IP_3_amplicon_3	20.67	20.61	0.08			E2	3043_IP_3_amplicon_3	20.6	1.79	0.00939	0.00939		0.1
		E3	3043_IP_3_amplicon_2	20.43					E3	3043_IP_3_amplicon_2	22.2	1.82	0.00931														E3	3043_IP_3_amplicon_3	20.64					E3	3043_IP_3_amplicon_3	20.5	1.74	0.00995
		E4	3043_IP_3_amplicon_2	20.21					E4	3043_IP_3_amplicon_2	22.2	1.82	0.00931														E4	3043_IP_3_amplicon_3	20.51					E4	3043_IP_3_amplicon_3	20.7	1.74	0.00887
		E5	3041_IN_1_amplicon_1	12.14	12.22	0.19			E5	3041_IN_1_amplicon_1	13.8	1.77	1.08	1	Calibrator	0.23094											E5	3041_IN_1_amplicon_6	12.21	12.27	0.09			E5	3041_IN_1_amplicon_6	12.4	1.68	1.12	1	Calibrator	0.173205
		E6	3041_IN_1_amplicon_1	12.09					E6	3041_IN_1_amplicon_1	13.8	1.79	1.08														E6	3041_IN_1_amplicon_6	12.23					E6	3041_IN_1_amplicon_6	12.7	1.8	0.946
		E7	3041_IN_1_amplicon_1	12.43					E7	3041_IN_1_amplicon_1	14.2	1.81	0.856														E7	3041_IN_1_amplicon_6	12.37					E7	3041_IN_1_amplicon_6	12.7	1.86	0.946
		E8	3041_IN_2_amplicon_1	12.37	12.31	0.05			E8	3041_IN_2_amplicon_1	14	1.8	0.962	0.981		0.057735											E8	3041_IN_2_amplicon_6	12.26	12.26	0.11			E8	3041_IN_2_amplicon_6	12.8	1.75	0.894	0.911		0.057735
		F1	3041_IN_2_amplicon_1	12.3					F1	3041_IN_2_amplicon_1	13.9	1.79	1.02														F1	3041_IN_2_amplicon_6	12.37					F1	3041_IN_2_amplicon_6	12.8	1.75	0.894
		F2	3041_IN_2_amplicon_1	12.27					F2	3041_IN_2_amplicon_1	14	1.78	0.962														F2	3041_IN_2_amplicon_6	12.14					F2	3041_IN_2_amplicon_6	12.7	1.78	0.946
		F3	3041_IN_3_amplicon_1	12.4	12.42	0.04			F3	3041_IN_3_amplicon_1	14.2	1.8	0.856	0.907		0.1											F3	3041_IN_3_amplicon_6	12.32	12.3	0.04			F3	3041_IN_3_amplicon_6	12.9	1.77	0.846	0.894		0.173205
		F4	3041_IN_3_amplicon_1	12.47					F4	3041_IN_3_amplicon_1	14	1.77	0.962														F4	3041_IN_3_amplicon_6	12.26					F4	3041_IN_3_amplicon_6	12.9	1.81	0.846
		F5	3041_IN_3_amplicon_1	12.4					F5	3041_IN_3_amplicon_1	14.1	1.77	0.907														F5	3041_IN_3_amplicon_6	12.31					F5	3041_IN_3_amplicon_6	12.6	1.72	1
		F6	3043_IN_1_amplicon_1	13.54	13.43	0.1			F6	3043_IN_1_amplicon_1	15.3	1.8	0.451	0.507		0.173205											F6	3043_IN_1_amplicon_6	13.3	13.17	0.12			F6	3043_IN_1_amplicon_6	13.8	1.81	0.512	0.541		0.1
		F7	3043_IN_1_amplicon_1	13.35					F7	3043_IN_1_amplicon_1	15	1.81	0.537														F7	3043_IN_1_amplicon_6	13.08					F7	3043_IN_1_amplicon_6	13.7	1.77	0.541
		F8	3043_IN_1_amplicon_1	13.39					F8	3043_IN_1_amplicon_1	15	1.83	0.537														F8	3043_IN_1_amplicon_6	13.14					F8	3043_IN_1_amplicon_6	13.6	1.75	0.572
		G1	3043_IN_2_amplicon_1	13.34	13.32	0.07			G1	3043_IN_2_amplicon_1	15.1	1.78	0.507	0.527		0.057735											G1	3043_IN_2_amplicon_6	13.29	13.19	0.11			G1	3043_IN_2_amplicon_6	13.7	1.86	0.541	0.522		0.057735
		G2	3043_IN_2_amplicon_1	13.38					G2	3043_IN_2_amplicon_1	15	1.8	0.537														G2	3043_IN_2_amplicon_6	13.2					G2	3043_IN_2_amplicon_6	13.8	1.73	0.512
		G3	3043_IN_2_amplicon_1	13.24					G3	3043_IN_2_amplicon_1	15	1.81	0.537														G3	3043_IN_2_amplicon_6	13.08					G3	3043_IN_2_amplicon_6	13.8	1.76	0.512
		G4	3043_IN_3_amplicon_1	13.45	13.44	0.05			G4	3043_IN_3_amplicon_1	15.1	1.8	0.507	0.517		0.057735											G4	3043_IN_3_amplicon_6	13.11	13.24	0.14			G4	3043_IN_3_amplicon_6	13.7	1.75	0.541	0.541		0.1
		G5	3043_IN_3_amplicon_1	13.48					G5	3043_IN_3_amplicon_1	15.1	1.79	0.507														G5	3043_IN_3_amplicon_6	13.21					G5	3043_IN_3_amplicon_6	13.6	1.72	0.572
		G6	3043_IN_3_amplicon_1	13.38					G6	3043_IN_3_amplicon_1	15	1.8	0.537														G6	3043_IN_3_amplicon_6	13.39					G6	3043_IN_3_amplicon_6	13.8	1.73	0.512
		G7	3041_IP_1_amplicon_1	19.3	19.3	0.04			G7	3041_IP_1_amplicon_1	21	1.79	0.0163	0.016		0.057735											G7	3041_IP_1_amplicon_6	17.63	17.72	0.16			G7	3041_IP_1_amplicon_6	18.1	1.71	0.0465	0.0448		0.11547
		G8	3041_IP_1_amplicon_1	19.34					G8	3041_IP_1_amplicon_1	21.1	1.79	0.0154														G8	3041_IP_1_amplicon_6	17.62					G8	3041_IP_1_amplicon_6	18.1	1.75	0.0465
		H1	3041_IP_1_amplicon_1	19.25					H1	3041_IP_1_amplicon_1	21	1.78	0.0163														H1	3041_IP_1_amplicon_6	17.91					H1	3041_IP_1_amplicon_6	18.3	1.71	0.0416
		H2	3041_IP_2_amplicon_1	17.6	17.69	0.09			H2	3041_IP_2_amplicon_1	19.5	1.78	0.0391	0.0383		0.057735											H2	3041_IP_2_amplicon_6	16.25	16.2	0.04			H2	3041_IP_2_amplicon_6	16.6	1.74	0.107	0.101		0.1
		H3	3041_IP_2_amplicon_1	17.77					H3	3041_IP_2_amplicon_1	19.6	1.78	0.0369														H3	3041_IP_2_amplicon_6	16.2					H3	3041_IP_2_amplicon_6	16.7	1.73	0.101
		H4	3041_IP_2_amplicon_1	17.7					H4	3041_IP_2_amplicon_1	19.5	1.81	0.0391														H4	3041_IP_2_amplicon_6	16.17					H4	3041_IP_2_amplicon_6	16.8	1.77	0.096
		H5	3041_IP_3_amplicon_1	17.57	17.47	0.09			H5	3041_IP_3_amplicon_1	19.3	1.76	0.0439	0.0448		0.057735											H5	3041_IP_3_amplicon_6	15.93	15.95	0.04			H5	3041_IP_3_amplicon_6	16.2	1.69	0.134	0.134		0
		H6	3041_IP_3_amplicon_1	17.45					H6	3041_IP_3_amplicon_1	19.3	1.79	0.0439														H6	3041_IP_3_amplicon_6	15.99					H6	3041_IP_3_amplicon_6	16.2	1.71	0.134
		H7	3041_IP_3_amplicon_1	17.4					H7	3041_IP_3_amplicon_1	19.2	1.78	0.0465														H7	3041_IP_3_amplicon_6	15.93					H7	3041_IP_3_amplicon_6	16.2	1.77	0.134
		H8	3043_IP_1_amplicon_1	19.21	19.16	0.04			H8	3043_IP_1_amplicon_1	21	1.76	0.0163	0.017		0.057735											H8	3043_IP_1_amplicon_6	16.62	16.6	0.02			H8	3043_IP_1_amplicon_6	17	1.81	0.0858	0.0843		0.057735
		I1	3043_IP_1_amplicon_1	19.15					I1	3043_IP_1_amplicon_1	20.9	1.8	0.0173														I1	3043_IP_1_amplicon_6	16.6					I1	3043_IP_1_amplicon_6	17	1.73	0.0858
		I2	3043_IP_1_amplicon_1	19.13					I2	3043_IP_1_amplicon_1	20.9	1.81	0.0173														I2	3043_IP_1_amplicon_6	16.59					I2	3043_IP_1_amplicon_6	17.1	1.77	0.0812
		I3	3043_IP_2_amplicon_1	18.83	18.89	0.08			I3	3043_IP_2_amplicon_1	20.6	1.8	0.0206	0.0198		0.057735											I3	3043_IP_2_amplicon_6	16.38	16.3	0.08			I3	3043_IP_2_amplicon_6	16.7	1.76	0.101	0.109		0.11547
		I4	3043_IP_2_amplicon_1	18.97					I4	3043_IP_2_amplicon_1	20.7	1.79	0.0194														I4	3043_IP_2_amplicon_6	16.28					I4	3043_IP_2_amplicon_6	16.5	1.82	0.113
		I5	3043_IP_2_amplicon_1	18.86					I5	3043_IP_2_amplicon_1	20.7	1.79	0.0194														I5	3043_IP_2_amplicon_6	16.23					I5	3043_IP_2_amplicon_6	16.5	1.69	0.113
		I6	3043_IP_3_amplicon_1	18.8	18.99	0.17			I6	3043_IP_3_amplicon_1	20.7	1.78	0.0194	0.0176		0.152753											I6	3043_IP_3_amplicon_6	16.41	16.32	0.14			I6	3043_IP_3_amplicon_6	16.6	1.72	0.107	0.103		0.057735
		I7	3043_IP_3_amplicon_1	19.09					I7	3043_IP_3_amplicon_1	21	1.78	0.0163														I7	3043_IP_3_amplicon_6	16.39					I7	3043_IP_3_amplicon_6	16.7	1.75	0.101
		I8	3043_IP_3_amplicon_1	19.09					I8	3043_IP_3_amplicon_1	20.9	1.78	0.0173														I8	3043_IP_3_amplicon_6	16.16					I8	3043_IP_3_amplicon_6	16.7	1.7	0.101
					3058									3068																3058									3068
					0.124	0.0975	0.124	0.271	0.241	0.288	0.306	0.389	0.345	0.00877	0.00826	0.00777	0.00826	0.00931	0.00931	0.00931	0.00931	0.00931								0.0112	0.0112	0.0118	0.0223	0.0199	0.0199	0.0265	0.0281	0.0265	x0.0529	0.00887	0.00837	0.00887	0.00939	0.00995	0.00939	0.00995	0.00887
					0.00496	0.0039	0.00496	0.01084	0.00964	0.01152	0.01224	0.01556	0.0138	0.0003508	0.0003304	0.0003108	0.0003304	0.0003724	0.0003724	0.0003724	0.0003724	0.0003724								0.000448	0.000448	0.000472	0.000892	0.000796	0.000796	0.00106	0.001124	0.00106	#VALUE!	0.0003548	0.0003348	0.0003548	0.0003756	0.000398	0.0003756	0.000398	0.0003548
		amplicon_2 (primers 969/970)	3058	1.02	0.00486275	0.00382353	0.00486275	0.0106275	0.00945098	0.0112941	0.012	0.0152549	0.0135294														amplicon_3 (primers 712/713)	3058	0.944	0.000474576	0.000474576	0.0005	0.000944915	0.00084322	0.00084322	0.00112288	0.00119068	0.00112288
				1.08	0.00459259	0.00361111	0.00459259	0.010037	0.00892593	0.0106667	0.0113333	0.0144074	0.0127778																1.06	0.000422642	0.000422642	0.000445283	0.000841509	0.000750943	0.000750943	0.001	0.00106038	0.001
				0.905	0.00548066	0.00430939	0.00548066	0.0119779	0.0106519	0.0127293	0.0135249	0.0171934	0.0152486																1	0.000448	0.000448	0.000472	0.000892	0.000796	0.000796	0.00106	0.001124	0.00106
				0.905	0.00548066	0.00430939	0.00548066	0.0119779	0.0106519	0.0127293	0.0135249	0.0171934	0.0152486																0.944	0.000474576	0.000474576	0.0005	0.000944915	0.00084322	0.00084322	0.00112288	0.00119068	0.00112288
				1.15	0.00431304	0.0033913	0.00431304	0.00942609	0.00838261	0.0100174	0.0106435	0.0135304	0.012																0.944	0.000474576	0.000474576	0.0005	0.000944915	0.00084322	0.00084322	0.00112288	0.00119068	0.00112288
				1.02	0.00486275	0.00382353	0.00486275	0.0106275	0.00945098	0.0112941	0.012	0.0152549	0.0135294																0.891	0.000502806	0.000502806	0.000529742	0.00100112	0.000893378	0.000893378	0.00118967	0.0012615	0.00118967
				1.02	0.00486275	0.00382353	0.00486275	0.0106275	0.00945098	0.0112941	0.012	0.0152549	0.0135294																1	0.000448	0.000448	0.000472	0.000892	0.000796	0.000796	0.00106	0.001124	0.00106
				0.852	0.0058216	0.00457746	0.0058216	0.012723	0.0113146	0.0135211	0.0143662	0.0182629	0.0161972																0.841	0.000532699	0.000532699	0.000561237	0.00106064	0.000946492	0.000946492	0.0012604	0.0013365	0.0012604
				1.02	0.00486275	0.00382353	0.00486275	0.0106275	0.00945098	0.0112941	0.012	0.0152549	0.0135294																0.841	0.000532699	0.000532699	0.000561237	0.00106064	0.000946492	0.000946492	0.0012604	0.0013365	0.0012604
			3068	0.63										0.000556825	0.000524444	0.000493333	0.000524444	0.000591111	0.000591111	0.000591111	0.000591111	0.000591111						3068	0.446										#VALUE!	0.000795516	0.000750673	0.000795516	0.000842152	0.000892377	0.000842152	0.000892377	0.000795516
				0.559										0.000627549	0.000591055	0.000555993	0.000591055	0.00066619	0.00066619	0.00066619	0.00066619	0.00066619							0.501										#VALUE!	0.000708184	0.000668263	0.000708184	0.000749701	0.000794411	0.000749701	0.000794411	0.000708184
				0.63										0.000556825	0.000524444	0.000493333	0.000524444	0.000591111	0.000591111	0.000591111	0.000591111	0.000591111							0.501										#VALUE!	0.000708184	0.000668263	0.000708184	0.000749701	0.000794411	0.000749701	0.000794411	0.000708184
				0.63										0.000556825	0.000524444	0.000493333	0.000524444	0.000591111	0.000591111	0.000591111	0.000591111	0.000591111							0.398										#VALUE!	0.000891457	0.000841206	0.000891457	0.000943719	0.001	0.000943719	0.001	0.000891457
				0.63										0.000556825	0.000524444	0.000493333	0.000524444	0.000591111	0.000591111	0.000591111	0.000591111	0.000591111							0.446										#VALUE!	0.000795516	0.000750673	0.000795516	0.000842152	0.000892377	0.000842152	0.000892377	0.000795516
				0.593										0.000591568	0.000557167	0.000524115	0.000557167	0.000627993	0.000627993	0.000627993	0.000627993	0.000627993							0.501										#VALUE!	0.000708184	0.000668263	0.000708184	0.000749701	0.000794411	0.000749701	0.000794411	0.000708184
				0.593										0.000591568	0.000557167	0.000524115	0.000557167	0.000627993	0.000627993	0.000627993	0.000627993	0.000627993							0.473										#VALUE!	0.000750106	0.000707822	0.000750106	0.00079408	0.000841438	0.00079408	0.000841438	0.000750106
				0.593										0.000591568	0.000557167	0.000524115	0.000557167	0.000627993	0.000627993	0.000627993	0.000627993	0.000627993							0.473										#VALUE!	0.000750106	0.000707822	0.000750106	0.00079408	0.000841438	0.00079408	0.000841438	0.000750106
				0.439										0.000799089	0.00075262	0.000707973	0.00075262	0.000848292	0.000848292	0.000848292	0.000848292	0.000848292							0.473										#VALUE!	0.000750106	0.000707822	0.000750106	0.00079408	0.000841438	0.00079408	0.000841438	0.000750106
			mean		0.00982203									0.000608379														mean		0.000842919									0.00079092
			STDEV		0.00413823									8.40881e-05														STDEV		0.000286274									7.41244e-05
					3058									3068																3058									3068
					0.0163	0.0154	0.0163	0.0391	0.0369	0.0391	0.0439	0.0439	0.0465	0.0163	0.0173	0.0173	0.0206	0.0194	0.0194	0.0194	0.0163	0.0173								0.0465	0.0465	0.0416	0.107	0.101	0.096	0.134	0.134	0.134	0.0858	0.0858	0.0812	0.101	0.113	0.113	0.107	0.101	0.101
					0.000652	0.000616	0.000652	0.001564	0.001476	0.001564	0.001756	0.001756	0.00186	0.000652	0.000692	0.000692	0.000824	0.000776	0.000776	0.000776	0.000652	0.000692								0.00186	0.00186	0.001664	0.00428	0.00404	0.00384	0.00536	0.00536	0.00536	0.003432	0.003432	0.003248	0.00404	0.00452	0.00452	0.00428	0.00404	0.00404
		amplicon_1 (primers 920/921)	3058	1.08	0.000603704	0.00057037	0.000603704	0.00144815	0.00136667	0.00144815	0.00162593	0.00162593	0.00172222														amplicon_6 (primers 2886/2887)	3058	1.12	0.00166071	0.00166071	0.00148571	0.00382143	0.00360714	0.00342857	0.00478571	0.00478571	0.00478571
				1.08	0.000603704	0.00057037	0.000603704	0.00144815	0.00136667	0.00144815	0.00162593	0.00162593	0.00172222																0.946	0.00196617	0.00196617	0.00175899	0.00452431	0.00427061	0.0040592	0.00566596	0.00566596	0.00566596
				0.856	0.000761682	0.000719626	0.000761682	0.0018271	0.0017243	0.0018271	0.0020514	0.0020514	0.0021729																0.946	0.00196617	0.00196617	0.00175899	0.00452431	0.00427061	0.0040592	0.00566596	0.00566596	0.00566596
				0.962	0.000677755	0.000640333	0.000677755	0.00162578	0.0015343	0.00162578	0.00182536	0.00182536	0.00193347																0.894	0.00208054	0.00208054	0.0018613	0.00478747	0.00451902	0.0042953	0.00599553	0.00599553	0.00599553
				1.02	0.000639216	0.000603922	0.000639216	0.00153333	0.00144706	0.00153333	0.00172157	0.00172157	0.00182353																0.894	0.00208054	0.00208054	0.0018613	0.00478747	0.00451902	0.0042953	0.00599553	0.00599553	0.00599553
				0.962	0.000677755	0.000640333	0.000677755	0.00162578	0.0015343	0.00162578	0.00182536	0.00182536	0.00193347																0.946	0.00196617	0.00196617	0.00175899	0.00452431	0.00427061	0.0040592	0.00566596	0.00566596	0.00566596
				0.856	0.000761682	0.000719626	0.000761682	0.0018271	0.0017243	0.0018271	0.0020514	0.0020514	0.0021729																0.846	0.00219858	0.00219858	0.0019669	0.0050591	0.00477541	0.00453901	0.0063357	0.0063357	0.0063357
				0.962	0.000677755	0.000640333	0.000677755	0.00162578	0.0015343	0.00162578	0.00182536	0.00182536	0.00193347																0.846	0.00219858	0.00219858	0.0019669	0.0050591	0.00477541	0.00453901	0.0063357	0.0063357	0.0063357
				0.907	0.000718853	0.000679162	0.000718853	0.00172437	0.00162734	0.00172437	0.00193605	0.00193605	0.00205072																1	0.00186	0.00186	0.001664	0.00428	0.00404	0.00384	0.00536	0.00536	0.00536
			3068	0.451										0.00144568	0.00153437	0.00153437	0.00182705	0.00172062	0.00172062	0.00172062	0.00144568	0.00153437						3068	0.512										0.00670312	0.00670312	0.00634375	0.00789063	0.00882812	0.00882812	0.00835938	0.00789063	0.00789063
				0.537										0.00121415	0.00128864	0.00128864	0.00153445	0.00144507	0.00144507	0.00144507	0.00121415	0.00128864							0.541										0.00634381	0.00634381	0.0060037	0.00746765	0.0083549	0.0083549	0.00791128	0.00746765	0.00746765
				0.537										0.00121415	0.00128864	0.00128864	0.00153445	0.00144507	0.00144507	0.00144507	0.00121415	0.00128864							0.572										0.006	0.006	0.00567832	0.00706294	0.0079021	0.0079021	0.00748252	0.00706294	0.00706294
				0.507										0.001286	0.00136489	0.00136489	0.00162525	0.00153057	0.00153057	0.00153057	0.001286	0.00136489							0.541										0.00634381	0.00634381	0.0060037	0.00746765	0.0083549	0.0083549	0.00791128	0.00746765	0.00746765
				0.537										0.00121415	0.00128864	0.00128864	0.00153445	0.00144507	0.00144507	0.00144507	0.00121415	0.00128864							0.512										0.00670312	0.00670312	0.00634375	0.00789063	0.00882812	0.00882812	0.00835938	0.00789063	0.00789063
				0.537										0.00121415	0.00128864	0.00128864	0.00153445	0.00144507	0.00144507	0.00144507	0.00121415	0.00128864							0.512										0.00670312	0.00670312	0.00634375	0.00789063	0.00882812	0.00882812	0.00835938	0.00789063	0.00789063
				0.507										0.001286	0.00136489	0.00136489	0.00162525	0.00153057	0.00153057	0.00153057	0.001286	0.00136489							0.541										0.00634381	0.00634381	0.0060037	0.00746765	0.0083549	0.0083549	0.00791128	0.00746765	0.00746765
				0.507										0.001286	0.00136489	0.00136489	0.00162525	0.00153057	0.00153057	0.00153057	0.001286	0.00136489							0.572										0.006	0.006	0.00567832	0.00706294	0.0079021	0.0079021	0.00748252	0.00706294	0.00706294
				0.537										0.00121415	0.00128864	0.00128864	0.00153445	0.00144507	0.00144507	0.00144507	0.00121415	0.00128864							0.512										0.00670312	0.00670312	0.00634375	0.00789063	0.00882812	0.00882812	0.00835938	0.00789063	0.00789063
			mean		0.00137902									0.00140683														mean		0.00401218									0.00739758
			STDEV		0.000533523									0.000141081														STDEV		0.00163381									0.000905155
		Melt										Amplification															Melt										Amplification

## Sheet: Figure_4D_analysis
strains		amplicon_1 (primers 920/921)																									amplicon_2 (primers 969/970)
		Quantitation							Comparative Quantitation																		Quantitation							Comparative Quantitation
db#	name	No.	Name	Ct	Rep. Ct	Rep. Ct Std. Dev.			No.	Name	Take Off	Amplification	Comparative Conc.	Rep. Conc.	Rep. Calibrator	STDEV Take Off											No.	Name	Ct	Rep. Ct	Rep. Ct Std. Dev.			No.	Name	Take Off	Amplification	Comparative Conc.	Rep. Conc.	Rep. Calibrator	STDEV Take Off
3058	CDC14-MN	A1	3058_IN_1_amplicon_1	10.44	10.4	0.06			A1	3058_IN_1_amplicon_1	11.2	1.78	1	1	Calibrator	2.17558e-15											A1	3058_IN_1_amplicon_2	10.51	10.5	0.09			A1	3058_IN_1_amplicon_2	11.4	1.74	1.02	1	Calibrator	0.057735
3068	CDC14_MN; net1_1051	A2	3058_IN_1_amplicon_1	10.43					A2	3058_IN_1_amplicon_1	11.2	1.75	1														A2	3058_IN_1_amplicon_2	10.59					A2	3058_IN_1_amplicon_2	11.4	1.81	1.02
3250	CDC14-MN; pTEF_net1-MDM; net1_1051	A3	3058_IN_1_amplicon_1	10.34					A3	3058_IN_1_amplicon_1	11.2	1.74	1														A3	3058_IN_1_amplicon_2	10.41					A3	3058_IN_1_amplicon_2	11.5	1.8	0.962
3251	CDC14-MN; pTEF_net1-MDM; net1_1051	A4	3058_IN_2_amplicon_1	10.49	10.46	0.05			A4	3058_IN_2_amplicon_1	11.4	1.77	0.893	0.945		0.1											A4	3058_IN_2_amplicon_2	10.45	10.5	0.05			A4	3058_IN_2_amplicon_2	11.4	1.8	1.02	1		0.057735
		A5	3058_IN_2_amplicon_1	10.48					A5	3058_IN_2_amplicon_1	11.2	1.73	1														A5	3058_IN_2_amplicon_2	10.54					A5	3058_IN_2_amplicon_2	11.4	1.77	1.02
		A6	3058_IN_2_amplicon_1	10.4					A6	3058_IN_2_amplicon_1	11.3	1.71	0.945														A6	3058_IN_2_amplicon_2	10.52					A6	3058_IN_2_amplicon_2	11.5	1.8	0.962
		A7	3058_IN_3_amplicon_1	10.4	10.43	0.03			A7	3058_IN_3_amplicon_1	11.3	1.8	0.945	0.981		0.11547											A7	3058_IN_3_amplicon_2	10.57	10.57	0.05			A7	3058_IN_3_amplicon_2	11.5	1.79	0.962	0.981		0.057735
		A8	3058_IN_3_amplicon_1	10.46					A8	3058_IN_3_amplicon_1	11.3	1.82	0.945														A8	3058_IN_3_amplicon_2	10.52					A8	3058_IN_3_amplicon_2	11.5	1.79	0.962
		B1	3058_IN_3_amplicon_1	10.44					B1	3058_IN_3_amplicon_1	11.1	1.75	1.06														B1	3058_IN_3_amplicon_2	10.63					B1	3058_IN_3_amplicon_2	11.4	1.77	1.02
		B2	3068_IN_1_amplicon_1	10.07	10.06	0.06			B2	3068_IN_1_amplicon_1	11	1.74	1.12	1.12		0											B2	3068_IN_1_amplicon_2	10.02	10.13	0.1			B2	3068_IN_1_amplicon_2	11	1.78	1.29	1.26		0.057735
		B3	3068_IN_1_amplicon_1	10.11					B3	3068_IN_1_amplicon_1	11	1.7	1.12														B3	3068_IN_1_amplicon_2	10.19					B3	3068_IN_1_amplicon_2	11	1.8	1.29
		B4	3068_IN_1_amplicon_1	10					B4	3068_IN_1_amplicon_1	11	1.78	1.12														B4	3068_IN_1_amplicon_2	10.17					B4	3068_IN_1_amplicon_2	11.1	1.77	1.21
		B5	3068_IN_2_amplicon_1	10.23	10.15	0.07			B5	3068_IN_2_amplicon_1	10.8	1.73	1.25	1.25		2.17558e-15											B5	3068_IN_2_amplicon_2	10.18	10.06	0.1			B5	3068_IN_2_amplicon_2	11	1.8	1.29	1.29		0
		B6	3068_IN_2_amplicon_1	10.09					B6	3068_IN_2_amplicon_1	10.8	1.75	1.25														B6	3068_IN_2_amplicon_2	10					B6	3068_IN_2_amplicon_2	11	1.78	1.29
		B7	3068_IN_2_amplicon_1	10.12					B7	3068_IN_2_amplicon_1	10.8	1.75	1.25														B7	3068_IN_2_amplicon_2	10					B7	3068_IN_2_amplicon_2	11	1.84	1.29
		B8	3068_IN_3_amplicon_1	10.09	10.05	0.04			B8	3068_IN_3_amplicon_1	10.9	1.76	1.18	1.23		0.11547											B8	3068_IN_3_amplicon_2	10.03	10.01	0.02			B8	3068_IN_3_amplicon_2	11	1.8	1.29	1.31		0.057735
		C1	3068_IN_3_amplicon_1	10					C1	3068_IN_3_amplicon_1	10.9	1.74	1.18														C1	3068_IN_3_amplicon_2	10.02					C1	3068_IN_3_amplicon_2	10.9	1.78	1.36
		C2	3068_IN_3_amplicon_1	10.05					C2	3068_IN_3_amplicon_1	10.7	1.8	1.33														C2	3068_IN_3_amplicon_2	9.99					C2	3068_IN_3_amplicon_2	11	1.74	1.29
		C3	3250_IN_1_amplicon_1	10.08	10.12	0.07			C3	3250_IN_1_amplicon_1	10.9	1.72	1.18	1.23		0.057735											C3	3250_IN_1_amplicon_2	10.02	10.05	0.03			C3	3250_IN_1_amplicon_2	10.9	1.78	1.36	1.31		0.057735
		C4	3250_IN_1_amplicon_1	10.2					C4	3250_IN_1_amplicon_1	10.8	1.71	1.25														C4	3250_IN_1_amplicon_2	10.08					C4	3250_IN_1_amplicon_2	11	1.8	1.29
		C5	3250_IN_1_amplicon_1	10.08					C5	3250_IN_1_amplicon_1	10.8	1.7	1.25														C5	3250_IN_1_amplicon_2	10.06					C5	3250_IN_1_amplicon_2	11	1.85	1.29
		C6	3250_IN_2_amplicon_1	10.13	10.17	0.03			C6	3250_IN_2_amplicon_1	10.8	1.74	1.25	1.23		0.057735											C6	3250_IN_2_amplicon_2	10.06	10.03	0.05			C6	3250_IN_2_amplicon_2	10.9	1.79	1.36	1.31		0.11547
		C7	3250_IN_2_amplicon_1	10.18					C7	3250_IN_2_amplicon_1	10.8	1.68	1.25														C7	3250_IN_2_amplicon_2	9.97					C7	3250_IN_2_amplicon_2	10.9	1.8	1.36
		C8	3250_IN_2_amplicon_1	10.2					C8	3250_IN_2_amplicon_1	10.9	1.78	1.18														C8	3250_IN_2_amplicon_2	10.04					C8	3250_IN_2_amplicon_2	11.1	1.82	1.21
		D1	3250_IN_3_amplicon_1	10.29	10.18	0.1			D1	3250_IN_3_amplicon_1	10.9	1.77	1.18	1.16		0.057735											D1	3250_IN_3_amplicon_2	10.14	10.65	0.89			D1	3250_IN_3_amplicon_2	10.9	1.79	1.36	1.53		0.43589
		D2	3250_IN_3_amplicon_1	10.17					D2	3250_IN_3_amplicon_1	10.9	1.73	1.18														D2	3250_IN_3_amplicon_2	11.68					D2	3250_IN_3_amplicon_2	10.2	1.63	2.05
		D3	3250_IN_3_amplicon_1	10.08					D3	3250_IN_3_amplicon_1	11	1.75	1.12														D3	3250_IN_3_amplicon_2	10.13					D3	3250_IN_3_amplicon_2	11	1.81	1.29
		D4	3251_IN_1_amplicon_1	10.77	10.73	0.05			D4	3251_IN_1_amplicon_1	11.6	1.77	0.798	0.829		0.057735											D4	3251_IN_1_amplicon_2	10.59	10.67	0.07			D4	3251_IN_1_amplicon_2	11.6	1.84	0.907	0.873		0.11547
		D5	3251_IN_1_amplicon_1	10.75					D5	3251_IN_1_amplicon_1	11.5	1.74	0.844														D5	3251_IN_1_amplicon_2	10.69					D5	3251_IN_1_amplicon_2	11.8	1.79	0.808
		D6	3251_IN_1_amplicon_1	10.67					D6	3251_IN_1_amplicon_1	11.5	1.78	0.844														D6	3251_IN_1_amplicon_2	10.73					D6	3251_IN_1_amplicon_2	11.6	1.75	0.907
		D7	3251_IN_2_amplicon_1	10.65	10.66	0.04			D7	3251_IN_2_amplicon_1	11.5	1.71	0.844	0.829		0.057735											D7	3251_IN_2_amplicon_2	10.62	10.63	0.09			D7	3251_IN_2_amplicon_2	11.6	1.79	0.907	0.873		0.057735
		D8	3251_IN_2_amplicon_1	10.61					D8	3251_IN_2_amplicon_1	11.6	1.72	0.798														D8	3251_IN_2_amplicon_2	10.55					D8	3251_IN_2_amplicon_2	11.7	1.79	0.856
		E1	3251_IN_2_amplicon_1	10.7					E1	3251_IN_2_amplicon_1	11.5	1.72	0.844														E1	3251_IN_2_amplicon_2	10.72					E1	3251_IN_2_amplicon_2	11.7	1.79	0.856
		E2	3251_IN_3_amplicon_1	10.73	10.8	0.07			E2	3251_IN_3_amplicon_1	11.5	1.76	0.844	0.798		0.1											E2	3251_IN_3_amplicon_2	10.59	10.61	0.06			E2	3251_IN_3_amplicon_2	11.7	1.77	0.856	0.856		2.17558e-15
		E3	3251_IN_3_amplicon_1	10.83					E3	3251_IN_3_amplicon_1	11.6	1.78	0.798														E3	3251_IN_3_amplicon_2	10.67					E3	3251_IN_3_amplicon_2	11.7	1.84	0.856
		E4	3251_IN_3_amplicon_1	10.85					E4	3251_IN_3_amplicon_1	11.7	1.79	0.754														E4	3251_IN_3_amplicon_2	10.56					E4	3251_IN_3_amplicon_2	11.7	1.8	0.856
		E5	3058_IP_1_amplicon_1	15.62	15.67	0.05			E5	3058_IP_1_amplicon_1	16.6	1.73	0.0477	0.0486	Calibrator	0.057735											E5	3058_IP_1_amplicon_2	14.07	14.2	0.12			E5	3058_IP_1_amplicon_2	15.3	1.76	0.105	0.103		0.057735
		E6	3058_IP_1_amplicon_1	15.67					E6	3058_IP_1_amplicon_1	16.6	1.76	0.0477														E6	3058_IP_1_amplicon_2	14.23					E6	3058_IP_1_amplicon_2	15.4	1.81	0.099
		E7	3058_IP_1_amplicon_1	15.73					E7	3058_IP_1_amplicon_1	16.5	1.77	0.0504														E7	3058_IP_1_amplicon_2	14.29					E7	3058_IP_1_amplicon_2	15.3	1.82	0.105
		E8	3058_IP_2_amplicon_1	15.76	15.87	0.1			E8	3058_IP_2_amplicon_1	16.9	1.77	0.0403	0.0418		0.057735											E8	3058_IP_2_amplicon_2	14.49	14.36	0.11			E8	3058_IP_2_amplicon_2	15.6	1.81	0.0882	0.099		0.173205
		F1	3058_IP_2_amplicon_1	15.95					F1	3058_IP_2_amplicon_1	16.8	1.76	0.0426														F1	3058_IP_2_amplicon_2	14.32					F1	3058_IP_2_amplicon_2	15.3	1.78	0.105
		F2	3058_IP_2_amplicon_1	15.9					F2	3058_IP_2_amplicon_1	16.8	1.79	0.0426														F2	3058_IP_2_amplicon_2	14.27					F2	3058_IP_2_amplicon_2	15.3	1.83	0.105
		F3	3058_IP_3_amplicon_1	15.43	15.42	0.02			F3	3058_IP_3_amplicon_1	16.5	1.77	0.0504	0.0524		0.11547											F3	3058_IP_3_amplicon_2	13.83	13.78	0.05			F3	3058_IP_3_amplicon_2	14.9	1.83	0.133	0.141		0.1
		F4	3058_IP_3_amplicon_1	15.4					F4	3058_IP_3_amplicon_1	16.5	1.8	0.0504														F4	3058_IP_3_amplicon_2	13.79					F4	3058_IP_3_amplicon_2	14.8	1.77	0.141
		F5	3058_IP_3_amplicon_1	15.42					F5	3058_IP_3_amplicon_1	16.3	1.76	0.0565														F5	3058_IP_3_amplicon_2	13.72					F5	3058_IP_3_amplicon_2	14.7	1.77	0.149
		F6	3068_IP_1_amplicon_1	16.56	16.85	0.56			F6	3068_IP_1_amplicon_1	17.6	1.76	0.0271	0.0238		0.404145											F6	3068_IP_1_amplicon_2	16.97	17.03	0.07			F6	3068_IP_1_amplicon_2	18.1	1.76	0.0205	0.0201		0.057735
		F7	3068_IP_1_amplicon_1	17.49					F7	3068_IP_1_amplicon_1	18.3	1.59	0.0183														F7	3068_IP_1_amplicon_2	17.1					F7	3068_IP_1_amplicon_2	18.1	1.83	0.0205
		F8	3068_IP_1_amplicon_1	16.48					F8	3068_IP_1_amplicon_1	17.6	1.76	0.0271														F8	3068_IP_1_amplicon_2	17.04					F8	3068_IP_1_amplicon_2	18.2	1.77	0.0194
		G1	3068_IP_2_amplicon_1	16.14	16.13	0.04			G1	3068_IP_2_amplicon_1	17	1.77	0.0381	0.0353		0.11547											G1	3068_IP_2_amplicon_2	16.45	16.54	0.1			G1	3068_IP_2_amplicon_2	17.6	1.77	0.0275	0.028		0.057735
		G2	3068_IP_2_amplicon_1	16.15					G2	3068_IP_2_amplicon_1	17.2	1.79	0.034														G2	3068_IP_2_amplicon_2	16.55					G2	3068_IP_2_amplicon_2	17.5	1.76	0.0291
		G3	3068_IP_2_amplicon_1	16.08					G3	3068_IP_2_amplicon_1	17.2	1.78	0.034														G3	3068_IP_2_amplicon_2	16.64					G3	3068_IP_2_amplicon_2	17.6	1.8	0.0275
		G4	3068_IP_3_amplicon_1	16.33	16.38	0.04			G4	3068_IP_3_amplicon_1	17.4	1.83	0.0304	0.0321		0.1											G4	3068_IP_3_amplicon_2	16.72	16.77	0.16			G4	3068_IP_3_amplicon_2	17.9	1.79	0.0231	0.0235		0.057735
		G5	3068_IP_3_amplicon_1	16.42					G5	3068_IP_3_amplicon_1	17.2	1.72	0.034														G5	3068_IP_3_amplicon_2	16.65					G5	3068_IP_3_amplicon_2	17.8	1.78	0.0245
		G6	3068_IP_3_amplicon_1	16.39					G6	3068_IP_3_amplicon_1	17.3	1.79	0.0321														G6	3068_IP_3_amplicon_2	16.95					G6	3068_IP_3_amplicon_2	17.9	1.79	0.0231
		G7	3250_IP_1_amplicon_1	14.95	14.89	0.08			G7	3250_IP_1_amplicon_1	15.9	1.78	0.0707	0.0748		0.1											G7	3250_IP_1_amplicon_2	14.83	14.78	0.09			G7	3250_IP_1_amplicon_2	15.9	1.78	0.074	0.074		0
		G8	3250_IP_1_amplicon_1	14.92					G8	3250_IP_1_amplicon_1	15.8	1.76	0.0748														G8	3250_IP_1_amplicon_2	14.68					G8	3250_IP_1_amplicon_2	15.9	1.82	0.074
		H1	3250_IP_1_amplicon_1	14.81					H1	3250_IP_1_amplicon_1	15.7	1.75	0.0792														H1	3250_IP_1_amplicon_2	14.83					H1	3250_IP_1_amplicon_2	15.9	1.82	0.074
		H2	3250_IP_2_amplicon_1	15.72	15.71	0.06			H2	3250_IP_2_amplicon_1	16.6	1.74	0.0477	0.0451		0.1											H2	3250_IP_2_amplicon_2	16.05	15.95	0.12			H2	3250_IP_2_amplicon_2	17	1.78	0.039	0.0375		0.057735
		H3	3250_IP_2_amplicon_1	15.66					H3	3250_IP_2_amplicon_1	16.7	1.82	0.0451														H3	3250_IP_2_amplicon_2	15.97					H3	3250_IP_2_amplicon_2	17.1	1.84	0.0368
		H4	3250_IP_2_amplicon_1	15.77					H4	3250_IP_2_amplicon_1	16.8	1.79	0.0426														H4	3250_IP_2_amplicon_2	15.82					H4	3250_IP_2_amplicon_2	17.1	1.79	0.0368
		H5	3250_IP_3_amplicon_1	15.93	15.96	0.05			H5	3250_IP_3_amplicon_1	16.7	1.73	0.0451	0.041		0.152753											H5	3250_IP_3_amplicon_2	16.33	16.34	0.03			H5	3250_IP_3_amplicon_2	17.5	1.78	0.0291	0.0297		0.057735
		H6	3250_IP_3_amplicon_1	16.02					H6	3250_IP_3_amplicon_1	17	1.77	0.0381														H6	3250_IP_3_amplicon_2	16.32					H6	3250_IP_3_amplicon_2	17.4	1.78	0.0309
		H7	3250_IP_3_amplicon_1	15.93					H7	3250_IP_3_amplicon_1	16.9	1.74	0.0403														H7	3250_IP_3_amplicon_2	16.37					H7	3250_IP_3_amplicon_2	17.5	1.8	0.0291
		H8	3251_IP_1_amplicon_1	17.21	17.11	0.09			H8	3251_IP_1_amplicon_1	18.2	1.72	0.0193	0.0213		0.152753											H8	3251_IP_1_amplicon_2	18.11	17.78	0.29			H8	3251_IP_1_amplicon_2	18.5	1.75	0.0163	0.0148		0.152753
		I1	3251_IP_1_amplicon_1	17.05					I1	3251_IP_1_amplicon_1	18	1.75	0.0217														I1	3251_IP_1_amplicon_2	17.62					I1	3251_IP_1_amplicon_2	18.8	1.82	0.0137
		I2	3251_IP_1_amplicon_1	17.07					I2	3251_IP_1_amplicon_1	17.9	1.78	0.0229														I2	3251_IP_1_amplicon_2	17.59					I2	3251_IP_1_amplicon_2	18.7	1.77	0.0145
		I3	3251_IP_2_amplicon_1	17.13	17.15	0.08			I3	3251_IP_2_amplicon_1	18.1	1.79	0.0205	0.0213		0.11547											I3	3251_IP_2_amplicon_2	18.52	17.89	0.55			I3	3251_IP_2_amplicon_2	17.9	1.74	0.0231	0.0172		0.458258
		I4	3251_IP_2_amplicon_1	17.09					I4	3251_IP_2_amplicon_1	18.1	1.8	0.0205														I4	3251_IP_2_amplicon_2	17.54					I4	3251_IP_2_amplicon_2	18.8	1.77	0.0137
		I5	3251_IP_2_amplicon_1	17.25					I5	3251_IP_2_amplicon_1	17.9	1.84	0.0229														I5	3251_IP_2_amplicon_2	17.59					I5	3251_IP_2_amplicon_2	18.5	1.8	0.0163
		I6	3251_IP_3_amplicon_1	18.05	18.27	0.19			I6	3251_IP_3_amplicon_1	19	1.7	0.0123	0.011		0.173205											I6	3251_IP_3_amplicon_2	18.3	18.19	0.12			I6	3251_IP_3_amplicon_2	19.3	1.75	0.0102	0.0106		0.208167
		I7	3251_IP_3_amplicon_1	18.43					I7	3251_IP_3_amplicon_1	19.3	1.72	0.0104														I7	3251_IP_3_amplicon_2	18.06					I7	3251_IP_3_amplicon_2	19	1.77	0.0121
		I8	3251_IP_3_amplicon_1	18.32					I8	3251_IP_3_amplicon_1	19.3	1.78	0.0104														I8	3251_IP_3_amplicon_2	18.21					I8	3251_IP_3_amplicon_2	19.4	1.84	0.00962
					3058									3068																3058									3068
					0.0477	0.0477	0.0504	0.0403	0.0426	0.0426	0.0504	0.0504	0.0565	0.0271	0.0183	0.0271	0.0381	0.034	0.034	0.0304	0.034	0.0321								0.105	0.099	0.105	0.0882	0.105	0.105	0.133	0.141	0.149	0.0205	0.0205	0.0194	0.0275	0.0291	0.0275	0.0231	0.0245	0.0231
					0.001908	0.001908	0.002016	0.001612	0.001704	0.001704	0.002016	0.002016	0.00226	0.001084	0.000732	0.001084	0.001524	0.00136	0.00136	0.001216	0.00136	0.001284								0.0042	0.00396	0.0042	0.003528	0.0042	0.0042	0.00532	0.00564	0.00596	0.00082	0.00082	0.000776	0.0011	0.001164	0.0011	0.000924	0.00098	0.000924
		#REF!	3058	1	0.001908	0.001908	0.002016	0.001612	0.001704	0.001704	0.002016	0.002016	0.00226														#REF!	3058	1.02	0.00411765	0.00388235	0.00411765	0.00345882	0.00411765	0.00411765	0.00521569	0.00552941	0.00584314
				1	0.001908	0.001908	0.002016	0.001612	0.001704	0.001704	0.002016	0.002016	0.00226																1.02	0.00411765	0.00388235	0.00411765	0.00345882	0.00411765	0.00411765	0.00521569	0.00552941	0.00584314
				1	0.001908	0.001908	0.002016	0.001612	0.001704	0.001704	0.002016	0.002016	0.00226																0.962	0.0043659	0.00411642	0.0043659	0.00366736	0.0043659	0.0043659	0.00553015	0.00586279	0.00619543
				0.893	0.00213662	0.00213662	0.00225756	0.00180515	0.00190817	0.00190817	0.00225756	0.00225756	0.0025308																1.02	0.00411765	0.00388235	0.00411765	0.00345882	0.00411765	0.00411765	0.00521569	0.00552941	0.00584314
				1	0.001908	0.001908	0.002016	0.001612	0.001704	0.001704	0.002016	0.002016	0.00226																1.02	0.00411765	0.00388235	0.00411765	0.00345882	0.00411765	0.00411765	0.00521569	0.00552941	0.00584314
				0.945	0.00201905	0.00201905	0.00213333	0.00170582	0.00180317	0.00180317	0.00213333	0.00213333	0.00239153																0.962	0.0043659	0.00411642	0.0043659	0.00366736	0.0043659	0.0043659	0.00553015	0.00586279	0.00619543
				0.945	0.00201905	0.00201905	0.00213333	0.00170582	0.00180317	0.00180317	0.00213333	0.00213333	0.00239153																0.962	0.0043659	0.00411642	0.0043659	0.00366736	0.0043659	0.0043659	0.00553015	0.00586279	0.00619543
				0.945	0.00201905	0.00201905	0.00213333	0.00170582	0.00180317	0.00180317	0.00213333	0.00213333	0.00239153																0.962	0.0043659	0.00411642	0.0043659	0.00366736	0.0043659	0.0043659	0.00553015	0.00586279	0.00619543
				1.06	0.0018	0.0018	0.00190189	0.00152075	0.00160755	0.00160755	0.00190189	0.00190189	0.00213208																1.02	0.00411765	0.00388235	0.00411765	0.00345882	0.00411765	0.00411765	0.00521569	0.00552941	0.00584314
			3068	1.12										0.000967857	0.000653571	0.000967857	0.00136071	0.00121429	0.00121429	0.00108571	0.00121429	0.00114643						3068	1.29										0.000635659	0.000635659	0.00060155	0.000852713	0.000902326	0.000852713	0.000716279	0.00075969	0.000716279
				1.12										0.000967857	0.000653571	0.000967857	0.00136071	0.00121429	0.00121429	0.00108571	0.00121429	0.00114643							1.29										0.000635659	0.000635659	0.00060155	0.000852713	0.000902326	0.000852713	0.000716279	0.00075969	0.000716279
				1.12										0.000967857	0.000653571	0.000967857	0.00136071	0.00121429	0.00121429	0.00108571	0.00121429	0.00114643							1.21										0.000677686	0.000677686	0.000641322	0.000909091	0.000961983	0.000909091	0.000763636	0.000809917	0.000763636
				1.25										0.0008672	0.0005856	0.0008672	0.0012192	0.001088	0.001088	0.0009728	0.001088	0.0010272							1.29										0.000635659	0.000635659	0.00060155	0.000852713	0.000902326	0.000852713	0.000716279	0.00075969	0.000716279
				1.25										0.0008672	0.0005856	0.0008672	0.0012192	0.001088	0.001088	0.0009728	0.001088	0.0010272							1.29										0.000635659	0.000635659	0.00060155	0.000852713	0.000902326	0.000852713	0.000716279	0.00075969	0.000716279
				1.25										0.0008672	0.0005856	0.0008672	0.0012192	0.001088	0.001088	0.0009728	0.001088	0.0010272							1.29										0.000635659	0.000635659	0.00060155	0.000852713	0.000902326	0.000852713	0.000716279	0.00075969	0.000716279
				1.18										0.000918644	0.000620339	0.000918644	0.00129153	0.00115254	0.00115254	0.00103051	0.00115254	0.00108814							1.29										0.000635659	0.000635659	0.00060155	0.000852713	0.000902326	0.000852713	0.000716279	0.00075969	0.000716279
				1.18										0.000918644	0.000620339	0.000918644	0.00129153	0.00115254	0.00115254	0.00103051	0.00115254	0.00108814							1.36										0.000602941	0.000602941	0.000570588	0.000808824	0.000855882	0.000808824	0.000679412	0.000720588	0.000679412
				1.33										0.000815038	0.000550376	0.000815038	0.00114586	0.00102256	0.00102256	0.000914286	0.00102256	0.000965414							1.29										0.000635659	0.000635659	0.00060155	0.000852713	0.000902326	0.000852713	0.000716279	0.00075969	0.000716279
			mean		0.00195522									0.00102233														mean		0.00460917									0.000742636
			STDEV		0.000218889									0.000193609														STDEV		0.000813837									0.000105226
					3250									3251																3250									3251
					0.0707	0.0748	0.0792	0.0477	0.0451	0.0426	0.0451	0.0381	0.0403	0.0193	0.0217	0.0229	0.0205	0.0205	0.0229	0.0123	0.0104	0.0104								0.074	0.074	0.074	0.039	0.0368	0.0368	0.0291	0.0309	0.0291	0.0163	0.0137	0.0145	0.0231	0.0137	0.0163	0.0102	0.0121	0.00962
					0.002828	0.002992	0.003168	0.001908	0.001804	0.001704	0.001804	0.001524	0.001612	0.000772	0.000868	0.000916	0.00082	0.00082	0.000916	0.000492	0.000416	0.000416								0.00296	0.00296	0.00296	0.00156	0.001472	0.001472	0.001164	0.001236	0.001164	0.000652	0.000548	0.00058	0.000924	0.000548	0.000652	0.000408	0.000484	0.0003848
			3250	1.18	0.00239661	0.00253559	0.00268475	0.00161695	0.00152881	0.00144407	0.00152881	0.00129153	0.0013661															3250	1.36	0.00217647	0.00217647	0.00217647	0.00114706	0.00108235	0.00108235	0.000855882	0.000908824	0.000855882
				1.25	0.0022624	0.0023936	0.0025344	0.0015264	0.0014432	0.0013632	0.0014432	0.0012192	0.0012896																1.29	0.00229457	0.00229457	0.00229457	0.0012093	0.00114109	0.00114109	0.000902326	0.00095814	0.000902326
				1.25	0.0022624	0.0023936	0.0025344	0.0015264	0.0014432	0.0013632	0.0014432	0.0012192	0.0012896																1.29	0.00229457	0.00229457	0.00229457	0.0012093	0.00114109	0.00114109	0.000902326	0.00095814	0.000902326
				1.25	0.0022624	0.0023936	0.0025344	0.0015264	0.0014432	0.0013632	0.0014432	0.0012192	0.0012896																1.36	0.00217647	0.00217647	0.00217647	0.00114706	0.00108235	0.00108235	0.000855882	0.000908824	0.000855882
				1.25	0.0022624	0.0023936	0.0025344	0.0015264	0.0014432	0.0013632	0.0014432	0.0012192	0.0012896																1.36	0.00217647	0.00217647	0.00217647	0.00114706	0.00108235	0.00108235	0.000855882	0.000908824	0.000855882
				1.18	0.00239661	0.00253559	0.00268475	0.00161695	0.00152881	0.00144407	0.00152881	0.00129153	0.0013661																1.21	0.00244628	0.00244628	0.00244628	0.00128926	0.00121653	0.00121653	0.000961983	0.00102149	0.000961983
				1.18	0.00239661	0.00253559	0.00268475	0.00161695	0.00152881	0.00144407	0.00152881	0.00129153	0.0013661																1.36	0.00217647	0.00217647	0.00217647	0.00114706	0.00108235	0.00108235	0.000855882	0.000908824	0.000855882
				1.18	0.00239661	0.00253559	0.00268475	0.00161695	0.00152881	0.00144407	0.00152881	0.00129153	0.0013661																2.05	0.0014439	0.0014439	0.0014439	0.000760976	0.000718049	0.000718049	0.000567805	0.000602927	0.000567805
				1.12	0.002525	0.00267143	0.00282857	0.00170357	0.00161071	0.00152143	0.00161071	0.00136071	0.00143929																1.29	0.00229457	0.00229457	0.00229457	0.0012093	0.00114109	0.00114109	0.000902326	0.00095814	0.000902326
			3251	0.798										0.000967419	0.00108772	0.00114787	0.00102757	0.00102757	0.00114787	0.000616541	0.000521303	0.000521303						3251	0.907										0.000718853	0.00060419	0.000639471	0.00101874	0.00060419	0.000718853	0.000449835	0.000533627	0.000424256
				0.844										0.000914692	0.00102844	0.00108531	0.000971564	0.000971564	0.00108531	0.000582938	0.000492891	0.000492891							0.808										0.000806931	0.000678218	0.000717822	0.00114356	0.000678218	0.000806931	0.00050495	0.00059901	0.000476238
				0.844										0.000914692	0.00102844	0.00108531	0.000971564	0.000971564	0.00108531	0.000582938	0.000492891	0.000492891							0.907										0.000718853	0.00060419	0.000639471	0.00101874	0.00060419	0.000718853	0.000449835	0.000533627	0.000424256
				0.844										0.000914692	0.00102844	0.00108531	0.000971564	0.000971564	0.00108531	0.000582938	0.000492891	0.000492891							0.907										0.000718853	0.00060419	0.000639471	0.00101874	0.00060419	0.000718853	0.000449835	0.000533627	0.000424256
				0.798										0.000967419	0.00108772	0.00114787	0.00102757	0.00102757	0.00114787	0.000616541	0.000521303	0.000521303							0.856										0.000761682	0.000640187	0.00067757	0.00107944	0.000640187	0.000761682	0.000476636	0.000565421	0.000449533
				0.844										0.000914692	0.00102844	0.00108531	0.000971564	0.000971564	0.00108531	0.000582938	0.000492891	0.000492891							0.856										0.000761682	0.000640187	0.00067757	0.00107944	0.000640187	0.000761682	0.000476636	0.000565421	0.000449533
				0.844										0.000914692	0.00102844	0.00108531	0.000971564	0.000971564	0.00108531	0.000582938	0.000492891	0.000492891							0.856										0.000761682	0.000640187	0.00067757	0.00107944	0.000640187	0.000761682	0.000476636	0.000565421	0.000449533
				0.798										0.000967419	0.00108772	0.00114787	0.00102757	0.00102757	0.00114787	0.000616541	0.000521303	0.000521303							0.856										0.000761682	0.000640187	0.00067757	0.00107944	0.000640187	0.000761682	0.000476636	0.000565421	0.000449533
				0.754										0.00102387	0.00115119	0.00121485	0.00108753	0.00108753	0.00121485	0.00065252	0.000551724	0.000551724							0.856										0.000761682	0.000640187	0.00067757	0.00107944	0.000640187	0.000761682	0.000476636	0.000565421	0.000449533
			mean		0.00178698									0.000874806														mean		0.00137697									0.000664316
			STDEV		0.000517699									0.000248113														STDEV		0.00059822									0.000178109
		Melt										Amplification															Melt										Amplification

## Sheet: Figure_5B_RPA43_analysis
		amplicon_1 (primers 920/921)																							amplicon_2 (primers 969/970)																							amplicon_3 (primers 712/713)
		Quantitation							Comparative Quantitation																Quantitation							Comparative Quantitation																Quantitation
strains		No.	Name	Ct	Rep. Ct	Rep. Ct Std. Dev.			No.	Name	Take Off	Amplification	Comparative Conc.	Rep. Conc.	Rep. Calibrator	STDEV Take Off									No.	Name	Ct	Rep. Ct	Rep. Ct Std. Dev.			No.	Name	Take Off	Amplification	Comparative Conc.	Rep. Conc.	Rep. Calibrator	STDEV Take Off									No.	Name
3289	RPA43_MN_NET1	A1	3289_IN_1_amplicon_1	11.14	11.07	0.06			A1	3289_IN_1_amplicon_1	12.1	1.81	0.941	1	Calibrator	0.1									A1	3289_IN_1_amplicon_2	11.14	11.21	0.06			A1	3289_IN_1_amplicon_2	12.2	1.83	1.02	1	Calibrator	0.057735									A1	3289_IN_1_amplicon_3
3288	RPA43_MN _net1_1051	A2	3289_IN_1_amplicon_1	11.03					A2	3289_IN_1_amplicon_1	12	1.84	1												A2	3289_IN_1_amplicon_2	11.21					A2	3289_IN_1_amplicon_2	12.2	1.85	1.02												A2	3289_IN_1_amplicon_3
3595	RPA43_MN_NET1_MDM_1	A3	3289_IN_1_amplicon_1	11.03					A3	3289_IN_1_amplicon_1	11.9	1.81	1.06												A3	3289_IN_1_amplicon_2	11.27					A3	3289_IN_1_amplicon_2	12.3	1.86	0.959												A3	3289_IN_1_amplicon_3
3599	RPA43_MN _net1_1051_MDM_1	A4	3289_IN_2_amplicon_1	11.05	10.97	0.12			A4	3289_IN_2_amplicon_1	11.9	1.86	1.06	1.08		0.057735									A4	3289_IN_2_amplicon_2	11.38	11.26	0.11			A4	3289_IN_2_amplicon_2	12.3	1.88	0.959	1		0.057735									A4	3289_IN_2_amplicon_3
		A5	3289_IN_2_amplicon_1	10.83					A5	3289_IN_2_amplicon_1	11.8	1.82	1.13												A5	3289_IN_2_amplicon_2	11.17					A5	3289_IN_2_amplicon_2	12.2	1.83	1.02												A5	3289_IN_2_amplicon_3
		A6	3289_IN_2_amplicon_1	11.03					A6	3289_IN_2_amplicon_1	11.9	1.84	1.06												A6	3289_IN_2_amplicon_2	11.25					A6	3289_IN_2_amplicon_2	12.2	1.86	1.02												A6	3289_IN_2_amplicon_3
		A7	3289_IN_3_amplicon_1	11.07	11.17	0.13			A7	3289_IN_3_amplicon_1	12	1.85	1	1		0.1									A7	3289_IN_3_amplicon_2	11.39	11.37	0.07			A7	3289_IN_3_amplicon_2	12.3	1.85	0.959	0.979		0.057735									A7	3289_IN_3_amplicon_3
		A8	3289_IN_3_amplicon_1	11.32					A8	3289_IN_3_amplicon_1	12.1	1.88	0.941												A8	3289_IN_3_amplicon_2	11.43					A8	3289_IN_3_amplicon_2	12.3	1.89	0.959												A8	3289_IN_3_amplicon_3
		B1	3289_IN_3_amplicon_1	11.11					B1	3289_IN_3_amplicon_1	11.9	1.82	1.06												B1	3289_IN_3_amplicon_2	11.29					B1	3289_IN_3_amplicon_2	12.2	1.84	1.02												B1	3289_IN_3_amplicon_3
		B2	3288_IN_1_amplicon_1	11.25	11.32	0.07			B2	3288_IN_1_amplicon_1	12.1	1.82	0.941	0.941		0									B2	3288_IN_1_amplicon_2	11.33	11.43	0.09			B2	3288_IN_1_amplicon_2	12.2	1.84	1.02	1		0.057735									B2	3288_IN_1_amplicon_3
		B3	3288_IN_1_amplicon_1	11.31					B3	3288_IN_1_amplicon_1	12.1	1.85	0.941												B3	3288_IN_1_amplicon_2	11.43					B3	3288_IN_1_amplicon_2	12.2	1.89	1.02												B3	3288_IN_1_amplicon_3
		B4	3288_IN_1_amplicon_1	11.39					B4	3288_IN_1_amplicon_1	12.1	1.85	0.941												B4	3288_IN_1_amplicon_2	11.52					B4	3288_IN_1_amplicon_2	12.3	1.85	0.959												B4	3288_IN_1_amplicon_3
		B5	3288_IN_2_amplicon_1	10.87	11.05	0.16			B5	3288_IN_2_amplicon_1	11.8	1.79	1.13	1.06		0.1									B5	3288_IN_2_amplicon_2	11.08	11.09	0.03			B5	3288_IN_2_amplicon_2	12	1.84	1.16	1.11		0.057735									B5	3288_IN_2_amplicon_3
		B6	3288_IN_2_amplicon_1	11.15					B6	3288_IN_2_amplicon_1	12	1.85	1												B6	3288_IN_2_amplicon_2	11.07					B6	3288_IN_2_amplicon_2	12.1	1.83	1.09												B6	3288_IN_2_amplicon_3
		B7	3288_IN_2_amplicon_1	11.14					B7	3288_IN_2_amplicon_1	11.9	1.85	1.06												B7	3288_IN_2_amplicon_2	11.12					B7	3288_IN_2_amplicon_2	12.1	1.85	1.09												B7	3288_IN_2_amplicon_3
		B8	3288_IN_3_amplicon_1	11.4	11.23	0.18			B8	3288_IN_3_amplicon_1	12.1	1.88	0.941	1		0.1									B8	3288_IN_3_amplicon_2	11.25	11.2	0.04			B8	3288_IN_3_amplicon_2	12.1	1.89	1.09	1.09		0									B8	3288_IN_3_amplicon_3
		C1	3288_IN_3_amplicon_1	11.05					C1	3288_IN_3_amplicon_1	11.9	1.82	1.06												C1	3288_IN_3_amplicon_2	11.19					C1	3288_IN_3_amplicon_2	12.1	1.87	1.09												C1	3288_IN_3_amplicon_3
		C2	3288_IN_3_amplicon_1	11.24					C2	3288_IN_3_amplicon_1	12	1.89	1												C2	3288_IN_3_amplicon_2	11.18					C2	3288_IN_3_amplicon_2	12.1	1.86	1.09												C2	3288_IN_3_amplicon_3
		C3	3289_IP_1_amplicon_1	15.29	15.32	0.18			C3	3289_IP_1_amplicon_1	16.2	1.84	0.077	0.0739		0.208167									C3	3289_IP_1_amplicon_2	11.59	11.91	0.57			C3	3289_IP_1_amplicon_2	12.4	1.89	0.901	0.979		0.23094									C3	3289_IP_1_amplicon_3
		C4	3289_IP_1_amplicon_1	15.52					C4	3289_IP_1_amplicon_1	16.5	1.86	0.0641												C4	3289_IP_1_amplicon_2	11.58					C4	3289_IP_1_amplicon_2	12.4	1.91	0.901												C4	3289_IP_1_amplicon_3
		C5	3289_IP_1_amplicon_1	15.16					C5	3289_IP_1_amplicon_1	16.1	1.8	0.0818												C5	3289_IP_1_amplicon_2	12.57					C5	3289_IP_1_amplicon_2	12	1.73	1.16												C5	3289_IP_1_amplicon_3
		C6	3289_IP_2_amplicon_1	15.1	15.1	0.03			C6	3289_IP_2_amplicon_1	15.9	1.82	0.0924	0.0924		0.1									C6	3289_IP_2_amplicon_2	11.51	11.42	0.08			C6	3289_IP_2_amplicon_2	12	1.78	1.16	1.13		0.057735									C6	3289_IP_2_amplicon_3
		C7	3289_IP_2_amplicon_1	15.14					C7	3289_IP_2_amplicon_1	16	1.82	0.087												C7	3289_IP_2_amplicon_2	11.35					C7	3289_IP_2_amplicon_2	12	1.88	1.16												C7	3289_IP_2_amplicon_3
		C8	3289_IP_2_amplicon_1	15.07					C8	3289_IP_2_amplicon_1	15.8	1.85	0.0983												C8	3289_IP_2_amplicon_2	11.41					C8	3289_IP_2_amplicon_2	12.1	1.87	1.09												C8	3289_IP_2_amplicon_3
		D1	3289_IP_3_amplicon_1	14.82	14.83	0.03			D1	3289_IP_3_amplicon_1	15.8	1.83	0.0983	0.0983		2.17558e-15									D1	3289_IP_3_amplicon_2	11.07	11.22	0.13			D1	3289_IP_3_amplicon_2	12	1.84	1.16	1.06		0.11547									D1	3289_IP_3_amplicon_3
		D2	3289_IP_3_amplicon_1	14.8					D2	3289_IP_3_amplicon_1	15.8	1.82	0.0983												D2	3289_IP_3_amplicon_2	11.27					D2	3289_IP_3_amplicon_2	12.2	1.86	1.02												D2	3289_IP_3_amplicon_3
		D3	3289_IP_3_amplicon_1	14.87					D3	3289_IP_3_amplicon_1	15.8	1.83	0.0983												D3	3289_IP_3_amplicon_2	11.32					D3	3289_IP_3_amplicon_2	12.2	1.89	1.02												D3	3289_IP_3_amplicon_3
		D4	3288_IP_1_amplicon_1	17.02	16.84	0.17			D4	3288_IP_1_amplicon_1	17.8	1.88	0.029	0.029		0									D4	3288_IP_1_amplicon_2	14.42	14.32	0.09			D4	3288_IP_1_amplicon_2	15.3	1.91	0.146	0.152		0.057735									D4	3288_IP_1_amplicon_3
		D5	3288_IP_1_amplicon_1	16.7					D5	3288_IP_1_amplicon_1	17.8	1.82	0.029												D5	3288_IP_1_amplicon_2	14.24					D5	3288_IP_1_amplicon_2	15.2	1.85	0.156												D5	3288_IP_1_amplicon_3
		D6	3288_IP_1_amplicon_1	16.8					D6	3288_IP_1_amplicon_1	17.8	1.82	0.029												D6	3288_IP_1_amplicon_2	14.31					D6	3288_IP_1_amplicon_2	15.2	1.89	0.156												D6	3288_IP_1_amplicon_3
		D7	3288_IP_2_amplicon_1	16.77	16.14	1.09			D7	3288_IP_2_amplicon_1	17.8	1.83	0.029	0.0453		1.27017									D7	3288_IP_2_amplicon_2	14.36	14.3	0.1			D7	3288_IP_2_amplicon_2	15.2	1.89	0.156	0.159		0.057735									D7	3288_IP_2_amplicon_3
		D8	3288_IP_2_amplicon_1	14.88					D8	3288_IP_2_amplicon_1	15.6	1.85	0.111												D8	3288_IP_2_amplicon_2	14.36					D8	3288_IP_2_amplicon_2	15.2	1.88	0.156												D8	3288_IP_2_amplicon_3
		E1	3288_IP_2_amplicon_1	16.79					E1	3288_IP_2_amplicon_1	17.8	1.79	0.029												E1	3288_IP_2_amplicon_2	14.19					E1	3288_IP_2_amplicon_2	15.1	1.85	0.166												E1	3288_IP_2_amplicon_3
		E2	3288_IP_3_amplicon_1	16.82	16.77	0.1			E2	3288_IP_3_amplicon_1	17.8	1.82	0.029	0.029		0									E2	3288_IP_3_amplicon_2	14.3	14.34	0.03			E2	3288_IP_3_amplicon_2	15.2	1.91	0.156	0.159		0.057735									E2	3288_IP_3_amplicon_3
		E3	3288_IP_3_amplicon_1	16.83					E3	3288_IP_3_amplicon_1	17.8	1.86	0.029												E3	3288_IP_3_amplicon_2	14.35					E3	3288_IP_3_amplicon_2	15.2	1.87	0.156												E3	3288_IP_3_amplicon_3
		E4	3288_IP_3_amplicon_1	16.65					E4	3288_IP_3_amplicon_1	17.8	1.83	0.029												E4	3288_IP_3_amplicon_2	14.36					E4	3288_IP_3_amplicon_2	15.1	1.87	0.166												E4	3288_IP_3_amplicon_3
		E5	3595_IN_1_amplicon_1	10.4	10.49	0.08			E5	3595_IN_1_amplicon_1	11.3	1.85	1.53	1.47		0.057735									E5	3595_IN_1_amplicon_2	10.65	10.7	0.1			E5	3595_IN_1_amplicon_2	11.6	1.86	1.49	1.46		0.057735									E5	3595_IN_1_amplicon_3
		E6	3595_IN_1_amplicon_1	10.51					E6	3595_IN_1_amplicon_1	11.4	1.85	1.44												E6	3595_IN_1_amplicon_2	10.64					E6	3595_IN_1_amplicon_2	11.6	1.88	1.49												E6	3595_IN_1_amplicon_3
		E7	3595_IN_1_amplicon_1	10.57					E7	3595_IN_1_amplicon_1	11.4	1.86	1.44												E7	3595_IN_1_amplicon_2	10.81					E7	3595_IN_1_amplicon_2	11.7	1.9	1.4												E7	3595_IN_1_amplicon_3
		E8	3595_IN_2_amplicon_1	10.83	10.59	0.22			E8	3595_IN_2_amplicon_1	11.7	1.89	1.2	1.38		0.208167									E8	3595_IN_2_amplicon_2	10.91	10.73	0.16			E8	3595_IN_2_amplicon_2	11.8	1.92	1.31	1.4		0.1									E8	3595_IN_2_amplicon_3
		F1	3595_IN_2_amplicon_1	10.4					F1	3595_IN_2_amplicon_1	11.3	1.83	1.53												F1	3595_IN_2_amplicon_2	10.67					F1	3595_IN_2_amplicon_2	11.6	1.87	1.49												F1	3595_IN_2_amplicon_3
		F2	3595_IN_2_amplicon_1	10.54					F2	3595_IN_2_amplicon_1	11.4	1.87	1.44												F2	3595_IN_2_amplicon_2	10.61					F2	3595_IN_2_amplicon_2	11.7	1.86	1.4												F2	3595_IN_2_amplicon_3
		F3	3595_IN_3_amplicon_1	10.53	10.59	0.14			F3	3595_IN_3_amplicon_1	11.4	1.86	1.44	1.44		0.1									F3	3595_IN_3_amplicon_2	10.7	10.75	0.08			F3	3595_IN_3_amplicon_2	11.6	1.9	1.49	1.46		0.057735									F3	3595_IN_3_amplicon_3
		F4	3595_IN_3_amplicon_1	10.75					F4	3595_IN_3_amplicon_1	11.5	1.86	1.36												F4	3595_IN_3_amplicon_2	10.85					F4	3595_IN_3_amplicon_2	11.7	1.92	1.4												F4	3595_IN_3_amplicon_3
		F5	3595_IN_3_amplicon_1	10.5					F5	3595_IN_3_amplicon_1	11.3	1.85	1.53												F5	3595_IN_3_amplicon_2	10.71					F5	3595_IN_3_amplicon_2	11.6	1.86	1.49												F5	3595_IN_3_amplicon_3
		F6	3599_IN_1_amplicon_1	10.19	10.26	0.07			F6	3599_IN_1_amplicon_1	11	1.85	1.84	1.8		0.057735									F6	3599_IN_1_amplicon_2	10.24	10.32	0.11			F6	3599_IN_1_amplicon_2	11.1	1.87	2.04	2.04		0									F6	3599_IN_1_amplicon_3
		F7	3599_IN_1_amplicon_1	10.31					F7	3599_IN_1_amplicon_1	11.1	1.86	1.73												F7	3599_IN_1_amplicon_2	10.28					F7	3599_IN_1_amplicon_2	11.1	1.9	2.04												F7	3599_IN_1_amplicon_3
		F8	3599_IN_1_amplicon_1	10.28					F8	3599_IN_1_amplicon_1	11	1.88	1.84												F8	3599_IN_1_amplicon_2	10.45					F8	3599_IN_1_amplicon_2	11.1	1.9	2.04												F8	3599_IN_1_amplicon_3
		G1	3599_IN_2_amplicon_1	9.97	10.11	0.13			G1	3599_IN_2_amplicon_1	10.8	1.83	2.08	1.92		0.152753									G1	3599_IN_2_amplicon_2	10.16	10.28	0.11			G1	3599_IN_2_amplicon_2	11.1	1.85	2.04	1.91		0.1									G1	3599_IN_2_amplicon_3
		G2	3599_IN_2_amplicon_1	10.22					G2	3599_IN_2_amplicon_1	11.1	1.8	1.73												G2	3599_IN_2_amplicon_2	10.3					G2	3599_IN_2_amplicon_2	11.2	1.9	1.91												G2	3599_IN_2_amplicon_3
		G3	3599_IN_2_amplicon_1	10.14					G3	3599_IN_2_amplicon_1	10.9	1.87	1.96												G3	3599_IN_2_amplicon_2	10.38					G3	3599_IN_2_amplicon_2	11.3	1.88	1.8												G3	3599_IN_2_amplicon_3
		G4	3599_IN_3_amplicon_1	10.38	10.09	0.26			G4	3599_IN_3_amplicon_1	11.1	1.9	1.73	1.96		0.173205									G4	3599_IN_3_amplicon_2	10.41	10.36	0.18			G4	3599_IN_3_amplicon_2	11.3	1.89	1.8	1.87		0.208167									G4	3599_IN_3_amplicon_3
		G5	3599_IN_3_amplicon_1	9.9					G5	3599_IN_3_amplicon_1	10.8	1.83	2.08												G5	3599_IN_3_amplicon_2	10.16					G5	3599_IN_3_amplicon_2	11	1.88	2.17												G5	3599_IN_3_amplicon_3
		G6	3599_IN_3_amplicon_1	10					G6	3599_IN_3_amplicon_1	10.8	1.82	2.08												G6	3599_IN_3_amplicon_2	10.51					G6	3599_IN_3_amplicon_2	11.4	1.88	1.69												G6	3599_IN_3_amplicon_3
		G7	3595_IP_1_amplicon_1	15.01	15.11	0.1			G7	3595_IP_1_amplicon_1	16	1.83	0.087	0.0852		0.057735									G7	3595_IP_1_amplicon_2	11.38	11.31	0.19			G7	3595_IP_1_amplicon_2	12.2	1.9	1.02	1.06		0.208167									G7	3595_IP_1_amplicon_3
		G8	3595_IP_1_amplicon_1	15.21					G8	3595_IP_1_amplicon_1	16	1.85	0.087												G8	3595_IP_1_amplicon_2	11.46					G8	3595_IP_1_amplicon_2	12.3	1.89	0.959												G8	3595_IP_1_amplicon_3
		H1	3595_IP_1_amplicon_1	15.11					H1	3595_IP_1_amplicon_1	16.1	1.84	0.0818												H1	3595_IP_1_amplicon_2	11.1					H1	3595_IP_1_amplicon_2	11.9	1.86	1.23												H1	3595_IP_1_amplicon_3
		H2	3595_IP_2_amplicon_1	15.14	15.15	0.01			H2	3595_IP_2_amplicon_1	16	1.85	0.087	0.087		0									H2	3595_IP_2_amplicon_2	11.02	11.2	0.19			H2	3595_IP_2_amplicon_2	12	1.85	1.16	1.13		0.057735									H2	3595_IP_2_amplicon_3
		H3	3595_IP_2_amplicon_1	15.16					H3	3595_IP_2_amplicon_1	16	1.85	0.087												H3	3595_IP_2_amplicon_2	11.17					H3	3595_IP_2_amplicon_2	12	1.87	1.16												H3	3595_IP_2_amplicon_3
		H4	3595_IP_2_amplicon_1	15.17					H4	3595_IP_2_amplicon_1	16	1.89	0.087												H4	3595_IP_2_amplicon_2	11.4					H4	3595_IP_2_amplicon_2	12.1	1.92	1.09												H4	3595_IP_2_amplicon_3
		H5	3595_IP_3_amplicon_1	15.27	15.26	0.01			H5	3595_IP_3_amplicon_1	16.2	1.79	0.077	0.077		0									H5	3595_IP_3_amplicon_2	11.14	11.17	0.07			H5	3595_IP_3_amplicon_2	12	1.85	1.16	1.13		0.057735									H5	3595_IP_3_amplicon_3
		H6	3595_IP_3_amplicon_1	15.25					H6	3595_IP_3_amplicon_1	16.2	1.85	0.077												H6	3595_IP_3_amplicon_2	11.13					H6	3595_IP_3_amplicon_2	12	1.86	1.16												H6	3595_IP_3_amplicon_3
		H7	3595_IP_3_amplicon_1	15.25					H7	3595_IP_3_amplicon_1	16.2	1.83	0.077												H7	3595_IP_3_amplicon_2	11.25					H7	3595_IP_3_amplicon_2	12.1	1.85	1.09												H7	3595_IP_3_amplicon_3
		H8	3599_IP_1_amplicon_1	15.15	15.04	0.11			H8	3599_IP_1_amplicon_1	15.9	1.83	0.0924	0.0943		0.057735									H8	3599_IP_1_amplicon_2	11.31	11.09	0.25			H8	3599_IP_1_amplicon_2	12.1	1.86	1.09	1.18		0.152753									H8	3599_IP_1_amplicon_3
		I1	3599_IP_1_amplicon_1	14.92					I1	3599_IP_1_amplicon_1	15.8	1.84	0.0983												I1	3599_IP_1_amplicon_2	11.14					I1	3599_IP_1_amplicon_2	12	1.84	1.16												I1	3599_IP_1_amplicon_3
		I2	3599_IP_1_amplicon_1	15.05					I2	3599_IP_1_amplicon_1	15.9	1.86	0.0924												I2	3599_IP_1_amplicon_2	10.82					I2	3599_IP_1_amplicon_2	11.8	1.87	1.31												I2	3599_IP_1_amplicon_3
		I3	3599_IP_2_amplicon_1	14.92	15.11	0.16			I3	3599_IP_2_amplicon_1	15.9	1.84	0.0924	0.0963		0.208167									I3	3599_IP_2_amplicon_2	10.76	10.87	0.29			I3	3599_IP_2_amplicon_2	11.7	1.87	1.4	1.46		0.057735									I3	3599_IP_2_amplicon_3
		I4	3599_IP_2_amplicon_1	15.21					I4	3599_IP_2_amplicon_1	16	1.87	0.087												I4	3599_IP_2_amplicon_2	11.2					I4	3599_IP_2_amplicon_2	11.6	1.89	1.49												I4	3599_IP_2_amplicon_3
		I5	3599_IP_2_amplicon_1	15.2					I5	3599_IP_2_amplicon_1	15.6	1.81	0.111												I5	3599_IP_2_amplicon_2	10.66					I5	3599_IP_2_amplicon_2	11.6	1.82	1.49												I5	3599_IP_2_amplicon_3
		I6	3599_IP_3_amplicon_1	15.65	15.73	0.38			I6	3599_IP_3_amplicon_1	15.4	1.73	0.125	0.128		0.251661									I6	3599_IP_3_amplicon_2	10.57	10.84	0.24			I6	3599_IP_3_amplicon_2	11.4	1.86	1.69	1.58		0.173205									I6	3599_IP_3_amplicon_3
		I7	3599_IP_3_amplicon_1	15.39					I7	3599_IP_3_amplicon_1	15.6	1.73	0.111												I7	3599_IP_3_amplicon_2	10.96					I7	3599_IP_3_amplicon_2	11.4	1.8	1.69												I7	3599_IP_3_amplicon_3
		I8	3599_IP_3_amplicon_1	16.15					I8	3599_IP_3_amplicon_1	15.1	1.69	0.151												I8	3599_IP_3_amplicon_2	11					I8	3599_IP_3_amplicon_2	11.7	1.91	1.4												I8	3599_IP_3_amplicon_3
					3289									3288														3289									3288
					0.077	0.0641	0.0818	0.0924	0.087	0.0983	0.0983	0.0983	0.0983	0.029	0.029	0.029	0.029	0.111	0.029	0.029	0.029	0.029						0.901	0.901	1.16	1.16	1.16	1.09	1.16	1.02	1.02	0.146	0.156	0.156	0.156	0.156	0.166	0.156	0.156	0.166
					0.00308	0.002564	0.003272	0.003696	0.00348	0.003932	0.003932	0.003932	0.003932	0.00116	0.00116	0.00116	0.00116	0.00444	0.00116	0.00116	0.00116	0.00116						0.03604	0.03604	0.0464	0.0464	0.0464	0.0436	0.0464	0.0408	0.0408	0.00584	0.00624	0.00624	0.00624	0.00624	0.00664	0.00624	0.00624	0.00664
		#REF!	3289	0.941	0.00327311	0.00272476	0.00347715	0.00392774	0.00369819	0.00417853	0.00417853	0.00417853	0.00417853												#REF!	3289	1.02	0.0353333	0.0353333	0.0454902	0.0454902	0.0454902	0.0427451	0.0454902	0.04	0.04												#REF!	3289
				1	0.00308	0.002564	0.003272	0.003696	0.00348	0.003932	0.003932	0.003932	0.003932														1.02	0.0353333	0.0353333	0.0454902	0.0454902	0.0454902	0.0427451	0.0454902	0.04	0.04
				1.06	0.00290566	0.00241887	0.00308679	0.00348679	0.00328302	0.00370943	0.00370943	0.00370943	0.00370943														0.959	0.0375808	0.0375808	0.0483837	0.0483837	0.0483837	0.045464	0.0483837	0.0425443	0.0425443
				1.06	0.00290566	0.00241887	0.00308679	0.00348679	0.00328302	0.00370943	0.00370943	0.00370943	0.00370943														0.959	0.0375808	0.0375808	0.0483837	0.0483837	0.0483837	0.045464	0.0483837	0.0425443	0.0425443
				1.13	0.00272566	0.00226903	0.00289558	0.0032708	0.00307965	0.00347965	0.00347965	0.00347965	0.00347965														1.02	0.0353333	0.0353333	0.0454902	0.0454902	0.0454902	0.0427451	0.0454902	0.04	0.04
				1.06	0.00290566	0.00241887	0.00308679	0.00348679	0.00328302	0.00370943	0.00370943	0.00370943	0.00370943														1.02	0.0353333	0.0353333	0.0454902	0.0454902	0.0454902	0.0427451	0.0454902	0.04	0.04
				1	0.00308	0.002564	0.003272	0.003696	0.00348	0.003932	0.003932	0.003932	0.003932														0.959	0.0375808	0.0375808	0.0483837	0.0483837	0.0483837	0.045464	0.0483837	0.0425443	0.0425443
				0.941	0.00327311	0.00272476	0.00347715	0.00392774	0.00369819	0.00417853	0.00417853	0.00417853	0.00417853														0.959	0.0375808	0.0375808	0.0483837	0.0483837	0.0483837	0.045464	0.0483837	0.0425443	0.0425443
				1.06	0.00290566	0.00241887	0.00308679	0.00348679	0.00328302	0.00370943	0.00370943	0.00370943	0.00370943														1.02	0.0353333	0.0353333	0.0454902	0.0454902	0.0454902	0.0427451	0.0454902	0.04	0.04
			3288	0.941										0.00123273	0.00123273	0.00123273	0.00123273	0.00471838	0.00123273	0.00123273	0.00123273	0.00123273				3288	1.02										0.00572549	0.00611765	0.00611765	0.00611765	0.00611765	0.0065098	0.00611765	0.00611765	0.0065098				3288
				0.941										0.00123273	0.00123273	0.00123273	0.00123273	0.00471838	0.00123273	0.00123273	0.00123273	0.00123273					1.02										0.00572549	0.00611765	0.00611765	0.00611765	0.00611765	0.0065098	0.00611765	0.00611765	0.0065098
				0.941										0.00123273	0.00123273	0.00123273	0.00123273	0.00471838	0.00123273	0.00123273	0.00123273	0.00123273					0.959										0.00608968	0.00650678	0.00650678	0.00650678	0.00650678	0.00692388	0.00650678	0.00650678	0.00692388
				1.13										0.00102655	0.00102655	0.00102655	0.00102655	0.0039292	0.00102655	0.00102655	0.00102655	0.00102655					1.16										0.00503448	0.00537931	0.00537931	0.00537931	0.00537931	0.00572414	0.00537931	0.00537931	0.00572414
				1										0.00116	0.00116	0.00116	0.00116	0.00444	0.00116	0.00116	0.00116	0.00116					1.09										0.0053578	0.00572477	0.00572477	0.00572477	0.00572477	0.00609174	0.00572477	0.00572477	0.00609174
				1.06										0.00109434	0.00109434	0.00109434	0.00109434	0.00418868	0.00109434	0.00109434	0.00109434	0.00109434					1.09										0.0053578	0.00572477	0.00572477	0.00572477	0.00572477	0.00609174	0.00572477	0.00572477	0.00609174
				0.941										0.00123273	0.00123273	0.00123273	0.00123273	0.00471838	0.00123273	0.00123273	0.00123273	0.00123273					1.09										0.0053578	0.00572477	0.00572477	0.00572477	0.00572477	0.00609174	0.00572477	0.00572477	0.00609174
				1.06										0.00109434	0.00109434	0.00109434	0.00109434	0.00418868	0.00109434	0.00109434	0.00109434	0.00109434					1.09										0.0053578	0.00572477	0.00572477	0.00572477	0.00572477	0.00609174	0.00572477	0.00572477	0.00609174
				1										0.00116	0.00116	0.00116	0.00116	0.00444	0.00116	0.00116	0.00116	0.00116					1.09										0.0053578	0.00572477	0.00572477	0.00572477	0.00572477	0.00609174	0.00572477	0.00572477	0.00609174
			mean		0.00345068									0.00152826												mean		0.0428872									0.00590232												mean
			STDEV		0.00049231									0.00104627												STDEV		0.00436711									0.000381682												STDEV
					3595									3599														3595									3599
					0.087	0.087	0.0818	0.087	0.087	0.087	0.077	0.077	0.077	0.0924	0.0983	0.0924	0.0924	0.087	0.111	0.125	0.111	0.151						1.02	0.959	1.23	1.16	1.16	1.09	1.16	1.16	1.09	1.09	1.16	1.31	1.4	1.49	1.49	1.69	1.69	1.4
					0.00348	0.00348	0.003272	0.00348	0.00348	0.00348	0.00308	0.00308	0.00308	0.003696	0.003932	0.003696	0.003696	0.00348	0.00444	0.005	0.00444	0.00604						0.0408	0.03836	0.0492	0.0464	0.0464	0.0436	0.0464	0.0464	0.0436	0.0436	0.0464	0.0524	0.056	0.0596	0.0596	0.0676	0.0676	0.056
		#REF!	3595	1.53	0.00227451	0.00227451	0.00213856	0.00227451	0.00227451	0.00227451	0.00201307	0.00201307	0.00201307												#REF!	3595	1.49	0.0273826	0.025745	0.0330201	0.0311409	0.0311409	0.0292617	0.0311409	0.0311409	0.0292617												#REF!	3595
				1.44	0.00241667	0.00241667	0.00227222	0.00241667	0.00241667	0.00241667	0.00213889	0.00213889	0.00213889														1.49	0.0273826	0.025745	0.0330201	0.0311409	0.0311409	0.0292617	0.0311409	0.0311409	0.0292617
				1.44	0.00241667	0.00241667	0.00227222	0.00241667	0.00241667	0.00241667	0.00213889	0.00213889	0.00213889														1.4	0.0291429	0.0274	0.0351429	0.0331429	0.0331429	0.0311429	0.0331429	0.0331429	0.0311429
				1.2	0.0029	0.0029	0.00272667	0.0029	0.0029	0.0029	0.00256667	0.00256667	0.00256667														1.31	0.031145	0.0292824	0.0375573	0.0354198	0.0354198	0.0332824	0.0354198	0.0354198	0.0332824
				1.53	0.00227451	0.00227451	0.00213856	0.00227451	0.00227451	0.00227451	0.00201307	0.00201307	0.00201307														1.49	0.0273826	0.025745	0.0330201	0.0311409	0.0311409	0.0292617	0.0311409	0.0311409	0.0292617
				1.44	0.00241667	0.00241667	0.00227222	0.00241667	0.00241667	0.00241667	0.00213889	0.00213889	0.00213889														1.4	0.0291429	0.0274	0.0351429	0.0331429	0.0331429	0.0311429	0.0331429	0.0331429	0.0311429
				1.44	0.00241667	0.00241667	0.00227222	0.00241667	0.00241667	0.00241667	0.00213889	0.00213889	0.00213889														1.49	0.0273826	0.025745	0.0330201	0.0311409	0.0311409	0.0292617	0.0311409	0.0311409	0.0292617
				1.36	0.00255882	0.00255882	0.00240588	0.00255882	0.00255882	0.00255882	0.00226471	0.00226471	0.00226471														1.4	0.0291429	0.0274	0.0351429	0.0331429	0.0331429	0.0311429	0.0331429	0.0331429	0.0311429
				1.53	0.00227451	0.00227451	0.00213856	0.00227451	0.00227451	0.00227451	0.00201307	0.00201307	0.00201307														1.49	0.0273826	0.025745	0.0330201	0.0311409	0.0311409	0.0292617	0.0311409	0.0311409	0.0292617
			3599	1.84										0.0020087	0.00213696	0.0020087	0.0020087	0.0018913	0.00241304	0.00271739	0.00241304	0.00328261				3599	2.04										0.0213725	0.0227451	0.0256863	0.027451	0.0292157	0.0292157	0.0331373	0.0331373	0.027451				3599
				1.73										0.00213642	0.00227283	0.00213642	0.00213642	0.00201156	0.00256647	0.00289017	0.00256647	0.00349133					2.04										0.0213725	0.0227451	0.0256863	0.027451	0.0292157	0.0292157	0.0331373	0.0331373	0.027451
				1.84										0.0020087	0.00213696	0.0020087	0.0020087	0.0018913	0.00241304	0.00271739	0.00241304	0.00328261					2.04										0.0213725	0.0227451	0.0256863	0.027451	0.0292157	0.0292157	0.0331373	0.0331373	0.027451
				2.08										0.00177692	0.00189038	0.00177692	0.00177692	0.00167308	0.00213462	0.00240385	0.00213462	0.00290385					2.04										0.0213725	0.0227451	0.0256863	0.027451	0.0292157	0.0292157	0.0331373	0.0331373	0.027451
				1.73										0.00213642	0.00227283	0.00213642	0.00213642	0.00201156	0.00256647	0.00289017	0.00256647	0.00349133					1.91										0.0228272	0.0242932	0.0274346	0.0293194	0.0312042	0.0312042	0.0353927	0.0353927	0.0293194
				1.96										0.00188571	0.00200612	0.00188571	0.00188571	0.00177551	0.00226531	0.00255102	0.00226531	0.00308163					1.8										0.0242222	0.0257778	0.0291111	0.0311111	0.0331111	0.0331111	0.0375556	0.0375556	0.0311111
				1.73										0.00213642	0.00227283	0.00213642	0.00213642	0.00201156	0.00256647	0.00289017	0.00256647	0.00349133					1.8										0.0242222	0.0257778	0.0291111	0.0311111	0.0331111	0.0331111	0.0375556	0.0375556	0.0311111
				2.08										0.00177692	0.00189038	0.00177692	0.00177692	0.00167308	0.00213462	0.00240385	0.00213462	0.00290385					2.17										0.0200922	0.0213825	0.0241475	0.0258065	0.0274654	0.0274654	0.0311521	0.0311521	0.0258065
				2.08										0.00177692	0.00189038	0.00177692	0.00177692	0.00167308	0.00213462	0.00240385	0.00213462	0.00290385					1.69										0.0257988	0.0274556	0.0310059	0.0331361	0.0352663	0.0352663	0.04	0.04	0.0331361
			mean		0.00232914									0.00226421												mean		0.0310127									0.0291963												mean
			STDEV		0.000220572									0.000451838												STDEV		0.00261003									0.00468006												STDEV
		Melt										Amplification													Melt										Amplification													Melt
[truncated: 55 more columns]

## Sheet: Figure_5B_RPA190_analysis
		amplicon_1 (primers 920/921)																							amplicon_2 (primers 969/970)																							amplicon_3 (primers 712/713)
		Quantitation							Comparative Quantitation																Quantitation							Comparative Quantitation																Quantitation
strains		No.	Name	Ct	Rep. Ct	Rep. Ct Std. Dev.			No.	Name	Take Off	Amplification	Comparative Conc.	Rep. Conc.	Rep. Calibrator	STDEV Take Off									No.	Name	Ct	Rep. Ct	Rep. Ct Std. Dev.			No.	Name	Take Off	Amplification	Comparative Conc.	Rep. Conc.	Rep. Calibrator	STDEV Take Off									No.	Name
3299	RPA190_MN_NET1	A1	3299_IN_1_amplicon_1	10.45	10.41	0.04			A1	3299_IN_1_amplicon_1	12.8	1.77	0.962	1	Calibrator	0.057735									A1	3299_IN_1_amplicon_2	10.42	10.48	0.1			A1	3299_IN_1_amplicon_2	12.8	1.81	1.04	1	Calibrator	0.057735									A1	3299_IN_1_amplicon_3
3302	RPA190_MN _net1_1051	A2	3299_IN_1_amplicon_1	10.4					A2	3299_IN_1_amplicon_1	12.7	1.81	1.02												A2	3299_IN_1_amplicon_2	10.6					A2	3299_IN_1_amplicon_2	12.9	1.84	0.98												A2	3299_IN_1_amplicon_3
3597	RPA190_MN_NET1_MDM_1	A3	3299_IN_1_amplicon_1	10.38					A3	3299_IN_1_amplicon_1	12.7	1.81	1.02												A3	3299_IN_1_amplicon_2	10.43					A3	3299_IN_1_amplicon_2	12.9	1.83	0.98												A3	3299_IN_1_amplicon_3
3601	RPA190_MN _net1_1051_MDM_1	A4	3299_IN_2_amplicon_1	10.54	10.45	0.08			A4	3299_IN_2_amplicon_1	12.8	1.85	0.962	1		0.057735									A4	3299_IN_2_amplicon_2	10.59	10.57	0.11			A4	3299_IN_2_amplicon_2	13	1.86	0.923	0.961		0.057735									A4	3299_IN_2_amplicon_3
		A5	3299_IN_2_amplicon_1	10.43					A5	3299_IN_2_amplicon_1	12.7	1.8	1.02												A5	3299_IN_2_amplicon_2	10.46					A5	3299_IN_2_amplicon_2	12.9	1.83	0.98												A5	3299_IN_2_amplicon_3
		A6	3299_IN_2_amplicon_1	10.39					A6	3299_IN_2_amplicon_1	12.7	1.79	1.02												A6	3299_IN_2_amplicon_2	10.67					A6	3299_IN_2_amplicon_2	12.9	1.8	0.98												A6	3299_IN_2_amplicon_3
		A7	3299_IN_3_amplicon_1	10.36	10.4	0.09			A7	3299_IN_3_amplicon_1	12.8	1.78	0.962	0.962		2.17558e-15									A7	3299_IN_3_amplicon_2	10.72	10.74	0.11			A7	3299_IN_3_amplicon_2	13	1.84	0.923	0.923		0									A7	3299_IN_3_amplicon_3
		A8	3299_IN_3_amplicon_1	10.33					A8	3299_IN_3_amplicon_1	12.8	1.78	0.962												A8	3299_IN_3_amplicon_2	10.64					A8	3299_IN_3_amplicon_2	13	1.83	0.923												A8	3299_IN_3_amplicon_3
		B1	3299_IN_3_amplicon_1	10.5					B1	3299_IN_3_amplicon_1	12.8	1.77	0.962												B1	3299_IN_3_amplicon_2	10.86					B1	3299_IN_3_amplicon_2	13	1.8	0.923												B1	3299_IN_3_amplicon_3
		B2	3302_IN_1_amplicon_1	9.9	9.9	0.05			B2	3302_IN_1_amplicon_1	11.9	1.79	1.63	1.54		0.1									B2	3302_IN_1_amplicon_2	9.89	9.95	0.05			B2	3302_IN_1_amplicon_2	12	1.82	1.68	1.55		0.11547									B2	3302_IN_1_amplicon_3
		B3	3302_IN_1_amplicon_1	9.85					B3	3302_IN_1_amplicon_1	12	1.8	1.54												B3	3302_IN_1_amplicon_2	9.95					B3	3302_IN_1_amplicon_2	12.2	1.84	1.49												B3	3302_IN_1_amplicon_3
		B4	3302_IN_1_amplicon_1	9.95					B4	3302_IN_1_amplicon_1	12.1	1.81	1.45												B4	3302_IN_1_amplicon_2	9.99					B4	3302_IN_1_amplicon_2	12.2	1.86	1.49												B4	3302_IN_1_amplicon_3
		B5	3302_IN_2_amplicon_1	9.99	9.88	0.1			B5	3302_IN_2_amplicon_1	12	1.78	1.54	1.54		0									B5	3302_IN_2_amplicon_2	9.92	9.91	0.01			B5	3302_IN_2_amplicon_2	12.1	1.81	1.59	1.55		0.057735									B5	3302_IN_2_amplicon_3
		B6	3302_IN_2_amplicon_1	9.84					B6	3302_IN_2_amplicon_1	12	1.79	1.54												B6	3302_IN_2_amplicon_2	9.91					B6	3302_IN_2_amplicon_2	12.1	1.84	1.59												B6	3302_IN_2_amplicon_3
		B7	3302_IN_2_amplicon_1	9.8					B7	3302_IN_2_amplicon_1	12	1.81	1.54												B7	3302_IN_2_amplicon_2	9.91					B7	3302_IN_2_amplicon_2	12.2	1.81	1.49												B7	3302_IN_2_amplicon_3
		B8	3302_IN_3_amplicon_1	9.96	9.95	0.03			B8	3302_IN_3_amplicon_1	12.2	1.8	1.37	1.48		0.11547									B8	3302_IN_3_amplicon_2	9.9	9.87	0.04			B8	3302_IN_3_amplicon_2	12.3	1.82	1.41	1.49		0.1									B8	3302_IN_3_amplicon_3
		C1	3302_IN_3_amplicon_1	9.97					C1	3302_IN_3_amplicon_1	12	1.79	1.54												C1	3302_IN_3_amplicon_2	9.82					C1	3302_IN_3_amplicon_2	12.1	1.82	1.59												C1	3302_IN_3_amplicon_3
		C2	3302_IN_3_amplicon_1	9.92					C2	3302_IN_3_amplicon_1	12	1.79	1.54												C2	3302_IN_3_amplicon_2	9.88					C2	3302_IN_3_amplicon_2	12.2	1.82	1.49												C2	3302_IN_3_amplicon_3
		C3	3299_IP_1_amplicon_1	14.12	13.89	0.54			C3	3299_IP_1_amplicon_1	16.5	1.8	0.11	0.131		0.519615									C3	3299_IP_1_amplicon_2	10.7	10.87	0.17			C3	3299_IP_1_amplicon_2	13.1	1.81	0.869	0.905		0.057735									C3	3299_IP_1_amplicon_3
		C4	3299_IP_1_amplicon_1	13.28					C4	3299_IP_1_amplicon_1	15.6	1.79	0.187												C4	3299_IP_1_amplicon_2	11.04					C4	3299_IP_1_amplicon_2	13	1.82	0.923												C4	3299_IP_1_amplicon_3
		C5	3299_IP_1_amplicon_1	14.29					C5	3299_IP_1_amplicon_1	16.5	1.76	0.11												C5	3299_IP_1_amplicon_2	10.88					C5	3299_IP_1_amplicon_2	13	1.82	0.923												C5	3299_IP_1_amplicon_3
		C6	3299_IP_2_amplicon_1	14.4	14.39	0.02			C6	3299_IP_2_amplicon_1	16.8	1.79	0.0924	0.0942		0.057735									C6	3299_IP_2_amplicon_2	10.88	10.88	0.02			C6	3299_IP_2_amplicon_2	13.3	1.82	0.77	0.77		0.1									C6	3299_IP_2_amplicon_3
		C7	3299_IP_2_amplicon_1	14.37					C7	3299_IP_2_amplicon_1	16.7	1.77	0.098												C7	3299_IP_2_amplicon_2	10.86					C7	3299_IP_2_amplicon_2	13.4	1.81	0.725												C7	3299_IP_2_amplicon_3
		C8	3299_IP_2_amplicon_1	14.4					C8	3299_IP_2_amplicon_1	16.8	1.81	0.0924												C8	3299_IP_2_amplicon_2	10.91					C8	3299_IP_2_amplicon_2	13.2	1.82	0.818												C8	3299_IP_2_amplicon_3
		D1	3299_IP_3_amplicon_1	14.84	14.71	0.22			D1	3299_IP_3_amplicon_1	17	1.78	0.0822	0.0822		0.1									D1	3299_IP_3_amplicon_2	10.94	10.95	0.04			D1	3299_IP_3_amplicon_2	13.2	1.84	0.818	0.786		0.057735									D1	3299_IP_3_amplicon_3
		D2	3299_IP_3_amplicon_1	14.46					D2	3299_IP_3_amplicon_1	16.9	1.79	0.0871												D2	3299_IP_3_amplicon_2	10.93					D2	3299_IP_3_amplicon_2	13.3	1.8	0.77												D2	3299_IP_3_amplicon_3
		D3	3299_IP_3_amplicon_1	14.84					D3	3299_IP_3_amplicon_1	17.1	1.8	0.0775												D3	3299_IP_3_amplicon_2	11					D3	3299_IP_3_amplicon_2	13.3	1.85	0.77												D3	3299_IP_3_amplicon_3
		D4	3302_IP_1_amplicon_1	15.17	15.25	0.1			D4	3302_IP_1_amplicon_1	17.4	1.8	0.065	0.0601		0.11547									D4	3302_IP_1_amplicon_2	13.1	13.15	0.34			D4	3302_IP_1_amplicon_2	15	1.76	0.277	0.3		0.23094									D4	3302_IP_1_amplicon_3
		D5	3302_IP_1_amplicon_1	15.37					D5	3302_IP_1_amplicon_1	17.6	1.78	0.0578												D5	3302_IP_1_amplicon_2	12.83					D5	3302_IP_1_amplicon_2	15	1.82	0.277												D5	3302_IP_1_amplicon_3
		D6	3302_IP_1_amplicon_1	15.23					D6	3302_IP_1_amplicon_1	17.6	1.81	0.0578												D6	3302_IP_1_amplicon_2	13.51					D6	3302_IP_1_amplicon_2	14.6	1.81	0.352												D6	3302_IP_1_amplicon_3
		D7	3302_IP_2_amplicon_1	15.19	15.17	0.02			D7	3302_IP_2_amplicon_1	17.6	1.77	0.0578	0.059		0.057735									D7	3302_IP_2_amplicon_2	14.06	12.8	1.33			D7	3302_IP_2_amplicon_2	14.9	1.77	0.294	0.526		1.85023									D7	3302_IP_2_amplicon_3
		D8	3302_IP_2_amplicon_1	15.16					D8	3302_IP_2_amplicon_1	17.6	1.8	0.0578												D8	3302_IP_2_amplicon_2	11.41					D8	3302_IP_2_amplicon_2	11.8	1.83	x1.9												D8	3302_IP_2_amplicon_3
		E1	3302_IP_2_amplicon_1	15.15					E1	3302_IP_2_amplicon_1	17.5	1.8	0.0613												E1	3302_IP_2_amplicon_2	12.92					E1	3302_IP_2_amplicon_2	15.1	1.8	0.261												E1	3302_IP_2_amplicon_3
		E2	3302_IP_3_amplicon_1	15.19	15.09	0.09			E2	3302_IP_3_amplicon_1	17.6	1.8	0.0578	0.0613		0.1									E2	3302_IP_3_amplicon_2	12.84	12.8	0.1			E2	3302_IP_3_amplicon_2	14.9	1.83	0.294	0.288		0.057735									E2	3302_IP_3_amplicon_3
		E3	3302_IP_3_amplicon_1	15.05					E3	3302_IP_3_amplicon_1	17.4	1.8	0.065												E3	3302_IP_3_amplicon_2	12.88					E3	3302_IP_3_amplicon_2	15	1.82	0.277												E3	3302_IP_3_amplicon_3
		E4	3302_IP_3_amplicon_1	15.02					E4	3302_IP_3_amplicon_1	17.5	1.8	0.0613												E4	3302_IP_3_amplicon_2	12.68					E4	3302_IP_3_amplicon_2	14.9	1.85	0.294												E4	3302_IP_3_amplicon_3
		E5	3597_IN_1_amplicon_1	9.58	9.61	0.11			E5	3597_IN_1_amplicon_1	11.9	1.78	1.63	1.63		0									E5	3597_IN_1_amplicon_2	9.82	9.78	0.05			E5	3597_IN_1_amplicon_2	12.2	1.82	1.49	1.59		0.1									E5	3597_IN_1_amplicon_3
		E6	3597_IN_1_amplicon_1	9.53					E6	3597_IN_1_amplicon_1	11.9	1.79	1.63												E6	3597_IN_1_amplicon_2	9.73					E6	3597_IN_1_amplicon_2	12	1.86	1.68												E6	3597_IN_1_amplicon_3
		E7	3597_IN_1_amplicon_1	9.74					E7	3597_IN_1_amplicon_1	11.9	1.78	1.63												E7	3597_IN_1_amplicon_2	9.78					E7	3597_IN_1_amplicon_2	12.1	1.84	1.59												E7	3597_IN_1_amplicon_3
		E8	3597_IN_2_amplicon_1	9.68	9.67	0.12			E8	3597_IN_2_amplicon_1	11.9	1.81	1.63	1.63		0									E8	3597_IN_2_amplicon_2	9.83	9.79	0.04			E8	3597_IN_2_amplicon_2	12.3	1.84	1.41	1.52		0.152753									E8	3597_IN_2_amplicon_3
		F1	3597_IN_2_amplicon_1	9.78					F1	3597_IN_2_amplicon_1	11.9	1.81	1.63												F1	3597_IN_2_amplicon_2	9.76					F1	3597_IN_2_amplicon_2	12.2	1.81	1.49												F1	3597_IN_2_amplicon_3
		F2	3597_IN_2_amplicon_1	9.55					F2	3597_IN_2_amplicon_1	11.9	1.82	1.63												F2	3597_IN_2_amplicon_2	9.79					F2	3597_IN_2_amplicon_2	12	1.85	1.68												F2	3597_IN_2_amplicon_3
		F3	3597_IN_3_amplicon_1	9.51	9.63	0.12			F3	3597_IN_3_amplicon_1	11.9	1.81	1.63	1.66		0.057735									F3	3597_IN_3_amplicon_2	9.81	9.81	0.01			F3	3597_IN_3_amplicon_2	12	1.85	1.68	1.65		0.057735									F3	3597_IN_3_amplicon_3
		F4	3597_IN_3_amplicon_1	9.76					F4	3597_IN_3_amplicon_1	11.9	1.82	1.63												F4	3597_IN_3_amplicon_2	9.82					F4	3597_IN_3_amplicon_2	12.1	1.87	1.59												F4	3597_IN_3_amplicon_3
		F5	3597_IN_3_amplicon_1	9.63					F5	3597_IN_3_amplicon_1	11.8	1.78	1.73												F5	3597_IN_3_amplicon_2	9.8					F5	3597_IN_3_amplicon_2	12	1.82	1.68												F5	3597_IN_3_amplicon_3
		F6	3601_IN_1_amplicon_1	10.2	10.14	0.05			F6	3601_IN_1_amplicon_1	12.4	1.81	1.22	1.22		0									F6	3601_IN_1_amplicon_2	10.06	10.12	0.11			F6	3601_IN_1_amplicon_2	12.6	1.82	1.17	1.2		0.057735									F6	3601_IN_1_amplicon_3
		F7	3601_IN_1_amplicon_1	10.1					F7	3601_IN_1_amplicon_1	12.4	1.81	1.22												F7	3601_IN_1_amplicon_2	10.06					F7	3601_IN_1_amplicon_2	12.5	1.83	1.25												F7	3601_IN_1_amplicon_3
		F8	3601_IN_1_amplicon_1	10.12					F8	3601_IN_1_amplicon_1	12.4	1.79	1.22												F8	3601_IN_1_amplicon_2	10.25					F8	3601_IN_1_amplicon_2	12.6	1.84	1.17												F8	3601_IN_1_amplicon_3
		G1	3601_IN_2_amplicon_1	10.21	10.17	0.07			G1	3601_IN_2_amplicon_1	12.4	1.8	1.22	1.22		0									G1	3601_IN_2_amplicon_2	10.13	10.14	0.06			G1	3601_IN_2_amplicon_2	12.5	1.81	1.25	1.15		0.11547									G1	3601_IN_2_amplicon_3
		G2	3601_IN_2_amplicon_1	10.09					G2	3601_IN_2_amplicon_1	12.4	1.79	1.22												G2	3601_IN_2_amplicon_2	10.2					G2	3601_IN_2_amplicon_2	12.7	1.82	1.11												G2	3601_IN_2_amplicon_3
		G3	3601_IN_2_amplicon_1	10.23					G3	3601_IN_2_amplicon_1	12.4	1.79	1.22												G3	3601_IN_2_amplicon_2	10.09					G3	3601_IN_2_amplicon_2	12.7	1.83	1.11												G3	3601_IN_2_amplicon_3
		G4	3601_IN_3_amplicon_1	10.13	10.16	0.07			G4	3601_IN_3_amplicon_1	12.4	1.83	1.22	1.22		0.1									G4	3601_IN_3_amplicon_2	10.11	10.1	0.02			G4	3601_IN_3_amplicon_2	12.6	1.83	1.17	1.2		0.057735									G4	3601_IN_3_amplicon_3
		G5	3601_IN_3_amplicon_1	10.11					G5	3601_IN_3_amplicon_1	12.3	1.81	1.29												G5	3601_IN_3_amplicon_2	10.11					G5	3601_IN_3_amplicon_2	12.5	1.81	1.25												G5	3601_IN_3_amplicon_3
		G6	3601_IN_3_amplicon_1	10.24					G6	3601_IN_3_amplicon_1	12.5	1.78	1.15												G6	3601_IN_3_amplicon_2	10.07					G6	3601_IN_3_amplicon_2	12.6	1.84	1.17												G6	3601_IN_3_amplicon_3
		G7	3597_IP_1_amplicon_1	14.42	14.55	0.12			G7	3597_IP_1_amplicon_1	16.8	1.8	0.0924	0.0942		0.251661									G7	3597_IP_1_amplicon_2	9.22	9.8	0.51			G7	3597_IP_1_amplicon_2	11.6	1.84	2.14	1.55		0.46188									G7	3597_IP_1_amplicon_3
		G8	3597_IP_1_amplicon_1	14.64					G8	3597_IP_1_amplicon_1	17	1.81	0.0822												G8	3597_IP_1_amplicon_2	10.07					G8	3597_IP_1_amplicon_2	12.4	1.81	1.32												G8	3597_IP_1_amplicon_3
		H1	3597_IP_1_amplicon_1	14.6					H1	3597_IP_1_amplicon_1	16.5	1.78	0.11												H1	3597_IP_1_amplicon_2	10.12					H1	3597_IP_1_amplicon_2	12.4	1.81	1.32												H1	3597_IP_1_amplicon_3
		H2	3597_IP_2_amplicon_1	14.24	14.3	0.05			H2	3597_IP_2_amplicon_1	16.6	1.81	0.104	0.0999		0.057735									H2	3597_IP_2_amplicon_2	10.09	10.11	0.06			H2	3597_IP_2_amplicon_2	12.5	1.83	1.25	1.2		0.057735									H2	3597_IP_2_amplicon_3
		H3	3597_IP_2_amplicon_1	14.34					H3	3597_IP_2_amplicon_1	16.7	1.82	0.098												H3	3597_IP_2_amplicon_2	10.18					H3	3597_IP_2_amplicon_2	12.6	1.82	1.17												H3	3597_IP_2_amplicon_3
		H4	3597_IP_2_amplicon_1	14.33					H4	3597_IP_2_amplicon_1	16.7	1.82	0.098												H4	3597_IP_2_amplicon_2	10.07					H4	3597_IP_2_amplicon_2	12.6	1.82	1.17												H4	3597_IP_2_amplicon_3
		H5	3597_IP_3_amplicon_1	14.8	14.74	0.07			H5	3597_IP_3_amplicon_1	17	1.79	0.0822	0.0822		0									H5	3597_IP_3_amplicon_2	21.02	13.76	6.29			H5	3597_IP_3_amplicon_2	23.9	1.84	x0.00131	0.127		6.58179									H5	3597_IP_3_amplicon_3
		H6	3597_IP_3_amplicon_1	14.76					H6	3597_IP_3_amplicon_1	17	1.8	0.0822												H6	3597_IP_3_amplicon_2	10.16					H6	3597_IP_3_amplicon_2	12.5	1.8	1.25												H6	3597_IP_3_amplicon_3
		H7	3597_IP_3_amplicon_1	14.67					H7	3597_IP_3_amplicon_1	17	1.77	0.0822												H7	3597_IP_3_amplicon_2	10.09					H7	3597_IP_3_amplicon_2	12.5	1.82	1.25												H7	3597_IP_3_amplicon_3
		H8	3601_IP_1_amplicon_1	14.7	14.73	0.04			H8	3601_IP_1_amplicon_1	17	1.81	0.0822	0.0806		0.057735									H8	3601_IP_1_amplicon_2	10.31	10.34	0.05			H8	3601_IP_1_amplicon_2	12.8	1.82	1.04	1.04		2.17558e-15									H8	3601_IP_1_amplicon_3
		I1	3601_IP_1_amplicon_1	14.73					I1	3601_IP_1_amplicon_1	17	1.77	0.0822												I1	3601_IP_1_amplicon_2	10.4					I1	3601_IP_1_amplicon_2	12.8	1.83	1.04												I1	3601_IP_1_amplicon_3
		I2	3601_IP_1_amplicon_1	14.78					I2	3601_IP_1_amplicon_1	17.1	1.79	0.0775												I2	3601_IP_1_amplicon_2	10.3					I2	3601_IP_1_amplicon_2	12.8	1.81	1.04												I2	3601_IP_1_amplicon_3
		I3	3601_IP_2_amplicon_1	15.04	15.06	0.08			I3	3601_IP_2_amplicon_1	17.5	1.8	0.0613	0.065		0.1									I3	3601_IP_2_amplicon_2	10.85	10.83	0.05			I3	3601_IP_2_amplicon_2	13.2	1.83	0.818	0.852		0.057735									I3	3601_IP_2_amplicon_3
		I4	3601_IP_2_amplicon_1	15					I4	3601_IP_2_amplicon_1	17.4	1.79	0.065												I4	3601_IP_2_amplicon_2	10.77					I4	3601_IP_2_amplicon_2	13.1	1.85	0.869												I4	3601_IP_2_amplicon_3
		I5	3601_IP_2_amplicon_1	15.15					I5	3601_IP_2_amplicon_1	17.3	1.81	0.0689												I5	3601_IP_2_amplicon_2	10.86					I5	3601_IP_2_amplicon_2	13.1	1.8	0.869												I5	3601_IP_2_amplicon_3
		I6	3601_IP_3_amplicon_1	14.76	14.84	0.16			I6	3601_IP_3_amplicon_1	17	1.79	0.0822	0.076		0.321455									I6	3601_IP_3_amplicon_2	10.44	10.53	0.17			I6	3601_IP_3_amplicon_2	12.8	1.83	1.04	1.02		0.057735									I6	3601_IP_3_amplicon_3
		I7	3601_IP_3_amplicon_1	15.03					I7	3601_IP_3_amplicon_1	17.5	1.83	0.0613												I7	3601_IP_3_amplicon_2	10.73					I7	3601_IP_3_amplicon_2	12.9	1.83	0.98												I7	3601_IP_3_amplicon_3
		I8	3601_IP_3_amplicon_1	14.74					I8	3601_IP_3_amplicon_1	16.9	1.79	0.0871												I8	3601_IP_3_amplicon_2	10.43					I8	3601_IP_3_amplicon_2	12.8	1.85	1.04												I8	3601_IP_3_amplicon_3
					3299									3302														3299									3302
					0.11	0.187	0.11	0.0924	0.098	0.0924	0.0822	0.0871	0.0775	0.065	0.0578	0.0578	0.0578	0.0578	0.0613	0.0578	0.065	0.0613						0.869	0.923	0.923	0.77	0.725	0.818	0.818	0.77	0.77	0.277	0.277	0.352	0.294	x1.9	0.261	0.294	0.277	0.294
					0.0044	0.00748	0.0044	0.003696	0.00392	0.003696	0.003288	0.003484	0.0031	0.0026	0.002312	0.002312	0.002312	0.002312	0.002452	0.002312	0.0026	0.002452						0.03476	0.03692	0.03692	0.0308	0.029	0.03272	0.03272	0.0308	0.0308	0.01108	0.01108	0.01408	0.01176	#VALUE!	0.01044	0.01176	0.01108	0.01176
		amplicon_1 (primers 920/921)	3299	0.962	0.0045738	0.00777547	0.0045738	0.003842	0.00407484	0.003842	0.00341788	0.00362162	0.00322245												amplicon_2 (primers 969/970)	0	1.04	0.0334231	0.0355	0.0355	0.0296154	0.0278846	0.0314615	0.0314615	0.0296154	0.0296154												amplicon_3 (primers 712/713)	0
				1.02	0.00431373	0.00733333	0.00431373	0.00362353	0.00384314	0.00362353	0.00322353	0.00341569	0.00303922														0.98	0.0354694	0.0376735	0.0376735	0.0314286	0.0295918	0.0333878	0.0333878	0.0314286	0.0314286
				1.02	0.00431373	0.00733333	0.00431373	0.00362353	0.00384314	0.00362353	0.00322353	0.00341569	0.00303922														0.98	0.0354694	0.0376735	0.0376735	0.0314286	0.0295918	0.0333878	0.0333878	0.0314286	0.0314286
				0.962	0.0045738	0.00777547	0.0045738	0.003842	0.00407484	0.003842	0.00341788	0.00362162	0.00322245														0.923	0.0376598	0.04	0.04	0.0333694	0.0314193	0.0354496	0.0354496	0.0333694	0.0333694
				1.02	0.00431373	0.00733333	0.00431373	0.00362353	0.00384314	0.00362353	0.00322353	0.00341569	0.00303922														0.98	0.0354694	0.0376735	0.0376735	0.0314286	0.0295918	0.0333878	0.0333878	0.0314286	0.0314286
				1.02	0.00431373	0.00733333	0.00431373	0.00362353	0.00384314	0.00362353	0.00322353	0.00341569	0.00303922														0.98	0.0354694	0.0376735	0.0376735	0.0314286	0.0295918	0.0333878	0.0333878	0.0314286	0.0314286
				0.962	0.0045738	0.00777547	0.0045738	0.003842	0.00407484	0.003842	0.00341788	0.00362162	0.00322245														0.923	0.0376598	0.04	0.04	0.0333694	0.0314193	0.0354496	0.0354496	0.0333694	0.0333694
				0.962	0.0045738	0.00777547	0.0045738	0.003842	0.00407484	0.003842	0.00341788	0.00362162	0.00322245														0.923	0.0376598	0.04	0.04	0.0333694	0.0314193	0.0354496	0.0354496	0.0333694	0.0333694
				0.962	0.0045738	0.00777547	0.0045738	0.003842	0.00407484	0.003842	0.00341788	0.00362162	0.00322245														0.923	0.0376598	0.04	0.04	0.0333694	0.0314193	0.0354496	0.0354496	0.0333694	0.0333694
			3302	1.63										0.00159509	0.0014184	0.0014184	0.0014184	0.0014184	0.00150429	0.0014184	0.00159509	0.00150429				0	1.68										0.00659524	0.00659524	0.00838095	0.007	#VALUE!	0.00621429	0.007	0.00659524	0.007				0
				1.54										0.00168831	0.0015013	0.0015013	0.0015013	0.0015013	0.00159221	0.0015013	0.00168831	0.00159221					1.49										0.00743624	0.00743624	0.00944966	0.00789262	#VALUE!	0.00700671	0.00789262	0.00743624	0.00789262
				1.45										0.0017931	0.00159448	0.00159448	0.00159448	0.00159448	0.00169103	0.00159448	0.0017931	0.00169103					1.49										0.00743624	0.00743624	0.00944966	0.00789262	#VALUE!	0.00700671	0.00789262	0.00743624	0.00789262
				1.54										0.00168831	0.0015013	0.0015013	0.0015013	0.0015013	0.00159221	0.0015013	0.00168831	0.00159221					1.59										0.00696855	0.00696855	0.00885535	0.00739623	#VALUE!	0.00656604	0.00739623	0.00696855	0.00739623
				1.54										0.00168831	0.0015013	0.0015013	0.0015013	0.0015013	0.00159221	0.0015013	0.00168831	0.00159221					1.59										0.00696855	0.00696855	0.00885535	0.00739623	#VALUE!	0.00656604	0.00739623	0.00696855	0.00739623
				1.54										0.00168831	0.0015013	0.0015013	0.0015013	0.0015013	0.00159221	0.0015013	0.00168831	0.00159221					1.49										0.00743624	0.00743624	0.00944966	0.00789262	#VALUE!	0.00700671	0.00789262	0.00743624	0.00789262
				1.37										0.00189781	0.00168759	0.00168759	0.00168759	0.00168759	0.00178978	0.00168759	0.00189781	0.00178978					1.41										0.00785816	0.00785816	0.00998582	0.00834043	#VALUE!	0.00740426	0.00834043	0.00785816	0.00834043
				1.54										0.00168831	0.0015013	0.0015013	0.0015013	0.0015013	0.00159221	0.0015013	0.00168831	0.00159221					1.59										0.00696855	0.00696855	0.00885535	0.00739623	#VALUE!	0.00656604	0.00739623	0.00696855	0.00739623
				1.54										0.00168831	0.0015013	0.0015013	0.0015013	0.0015013	0.00159221	0.0015013	0.00168831	0.00159221					1.49										0.00743624	0.00743624	0.00944966	0.00789262	#VALUE!	0.00700671	0.00789262	0.00743624	0.00789262
			mean		0.00421774									0.0015858												mean		0.0342012									0.00759286												mean
			STDEV		0.00127656									0.000107968												STDEV		0.00311444									0.000774138												STDEV
					3597									3601														3597									3601
					0.0924	0.0822	0.11	0.104	0.098	0.098	0.0822	0.0822	0.0822	0.0822	0.0822	0.0775	0.0613	0.065	0.0689	0.0822	0.0613	0.0871						2.14	1.32	1.32	1.25	1.17	1.17	x0.00131	1.25	1.25	1.04	1.04	1.04	0.818	0.869	0.869	1.04	0.98	1.04
					0.003696	0.003288	0.0044	0.00416	0.00392	0.00392	0.003288	0.003288	0.003288	0.003288	0.003288	0.0031	0.002452	0.0026	0.002756	0.003288	0.002452	0.003484						0.0856	0.0528	0.0528	0.05	0.0468	0.0468	#VALUE!	0.05	0.05	0.0416	0.0416	0.0416	0.03272	0.03476	0.03476	0.0416	0.0392	0.0416
		amplicon_1 (primers 920/921)	3597	1.63	0.00226748	0.00201718	0.00269939	0.00255215	0.00240491	0.00240491	0.00201718	0.00201718	0.00201718												amplicon_2 (primers 969/970)	0	1.49	0.0574497	0.0354362	0.0354362	0.033557	0.0314094	0.0314094	#VALUE!	0.033557	0.033557												amplicon_3 (primers 712/713)	0
				1.63	0.00226748	0.00201718	0.00269939	0.00255215	0.00240491	0.00240491	0.00201718	0.00201718	0.00201718														1.68	0.0509524	0.0314286	0.0314286	0.0297619	0.0278571	0.0278571	#VALUE!	0.0297619	0.0297619
				1.63	0.00226748	0.00201718	0.00269939	0.00255215	0.00240491	0.00240491	0.00201718	0.00201718	0.00201718														1.59	0.0538365	0.0332075	0.0332075	0.0314465	0.029434	0.029434	#VALUE!	0.0314465	0.0314465
				1.63	0.00226748	0.00201718	0.00269939	0.00255215	0.00240491	0.00240491	0.00201718	0.00201718	0.00201718														1.41	0.0607092	0.0374468	0.0374468	0.035461	0.0331915	0.0331915	#VALUE!	0.035461	0.035461
				1.63	0.00226748	0.00201718	0.00269939	0.00255215	0.00240491	0.00240491	0.00201718	0.00201718	0.00201718														1.49	0.0574497	0.0354362	0.0354362	0.033557	0.0314094	0.0314094	#VALUE!	0.033557	0.033557
				1.63	0.00226748	0.00201718	0.00269939	0.00255215	0.00240491	0.00240491	0.00201718	0.00201718	0.00201718														1.68	0.0509524	0.0314286	0.0314286	0.0297619	0.0278571	0.0278571	#VALUE!	0.0297619	0.0297619
				1.63	0.00226748	0.00201718	0.00269939	0.00255215	0.00240491	0.00240491	0.00201718	0.00201718	0.00201718														1.68	0.0509524	0.0314286	0.0314286	0.0297619	0.0278571	0.0278571	#VALUE!	0.0297619	0.0297619
				1.63	0.00226748	0.00201718	0.00269939	0.00255215	0.00240491	0.00240491	0.00201718	0.00201718	0.00201718														1.59	0.0538365	0.0332075	0.0332075	0.0314465	0.029434	0.029434	#VALUE!	0.0314465	0.0314465
				1.73	0.00213642	0.00190058	0.00254335	0.00240462	0.0022659	0.0022659	0.00190058	0.00190058	0.00190058														1.68	0.0509524	0.0314286	0.0314286	0.0297619	0.0278571	0.0278571	#VALUE!	0.0297619	0.0297619
			3601	1.22										0.00269508	0.00269508	0.00254098	0.00200984	0.00213115	0.00225902	0.00269508	0.00200984	0.00285574				0	1.17										0.0355556	0.0355556	0.0355556	0.0279658	0.0297094	0.0297094	0.0355556	0.0335043	0.0355556				0
				1.22										0.00269508	0.00269508	0.00254098	0.00200984	0.00213115	0.00225902	0.00269508	0.00200984	0.00285574					1.25										0.03328	0.03328	0.03328	0.026176	0.027808	0.027808	0.03328	0.03136	0.03328
				1.22										0.00269508	0.00269508	0.00254098	0.00200984	0.00213115	0.00225902	0.00269508	0.00200984	0.00285574					1.17										0.0355556	0.0355556	0.0355556	0.0279658	0.0297094	0.0297094	0.0355556	0.0335043	0.0355556
				1.22										0.00269508	0.00269508	0.00254098	0.00200984	0.00213115	0.00225902	0.00269508	0.00200984	0.00285574					1.25										0.03328	0.03328	0.03328	0.026176	0.027808	0.027808	0.03328	0.03136	0.03328
				1.22										0.00269508	0.00269508	0.00254098	0.00200984	0.00213115	0.00225902	0.00269508	0.00200984	0.00285574					1.11										0.0374775	0.0374775	0.0374775	0.0294775	0.0313153	0.0313153	0.0374775	0.0353153	0.0374775
				1.22										0.00269508	0.00269508	0.00254098	0.00200984	0.00213115	0.00225902	0.00269508	0.00200984	0.00285574					1.11										0.0374775	0.0374775	0.0374775	0.0294775	0.0313153	0.0313153	0.0374775	0.0353153	0.0374775
				1.22										0.00269508	0.00269508	0.00254098	0.00200984	0.00213115	0.00225902	0.00269508	0.00200984	0.00285574					1.17										0.0355556	0.0355556	0.0355556	0.0279658	0.0297094	0.0297094	0.0355556	0.0335043	0.0355556
				1.29										0.00254884	0.00254884	0.0024031	0.00190078	0.0020155	0.00213643	0.00254884	0.00190078	0.00270078					1.25										0.03328	0.03328	0.03328	0.026176	0.027808	0.027808	0.03328	0.03136	0.03328
				1.15										0.00285913	0.00285913	0.00269565	0.00213217	0.00226087	0.00239652	0.00285913	0.00213217	0.00302957					1.17										0.0355556	0.0355556	0.0355556	0.0279658	0.0297094	0.0297094	0.0355556	0.0335043	0.0355556
			mean		0.00225184									0.00243421												mean		0.0343632									0.0328759												mean
			STDEV		0.000251952									0.000321223												STDEV		0.00796405									0.00330991												STDEV
		Melt										Amplification													Melt										Amplification													Melt
[truncated: 55 more columns]
